# Supplementary material for: Evolution of Three Parent Genes and Their Retrogene Copies in Drosophila Species
Source: Int J Evol Biol. 2013 Jun 5;2013:693085. doi: 10.1155/2013/693085 (PMC3690201; doi:10.1155/2013/693085)
Supplement: Supplementary file 1 — contains a list of alternative transcripts for CG8331, CG4960, CG17734, CG11825, Sep2, and Sep5 in Drosophila melanogaster; pairwise sequence alignments; presence or absence of each gene within the 20 Drosophila genome sequences; a description of all orthologs of the six genes within the 20 Drosophila species; primer sequences used to detect transcription using qRT-PCR; primer sequences used to make probes for in situ hybridization; data from the modENCODE developmental transcriptome of D. melanogaster; expression data from FlyAtlas; PAML FEL, and MEME results. Supplementary Figures 2, 3, and 4 contain annotated multiple sequence alignments for the three gene pairs. Supplementary Figure 5 contains graphs of the expression levels of the three gene pairs as detected by qRT-PCR. Supplementary File 6 contains the multiple sequence alignments of the three gene pairs in Clustal format. Supplementary Figure 7 contains examples of background staining for each probe, as determined by using sense probes for in situ hybridization. [file 693085.f1.zip]

Archive with 8 entries (7 files):
- 693085.F1/
- 693085.F1/Supplemental Figure 2.ppt
- 693085.F1/Supplemental Figure 3.ppt
- 693085.F1/Supplemental Figure 4.ppt
- 693085.F1/Supplemental Figure 5.ppt
- 693085.F1/Supplemental Figure 7.ppt
- 693085.F1/Supplemental File 1.xls
- 693085.F1/Supplemental File 6.txt
