# Supplementary material for: Evolution of Three Parent Genes and Their Retrogene Copies in Drosophila Species
Source: Int J Evol Biol. 2013 Jun 5;2013:693085. doi: 10.1155/2013/693085 (PMC3690201; doi:10.1155/2013/693085)
Supplement: Supplementary file 1 — contains a list of alternative transcripts for CG8331, CG4960, CG17734, CG11825, Sep2, and Sep5 in Drosophila melanogaster; pairwise sequence alignments; presence or absence of each gene within the 20 Drosophila genome sequences; a description of all orthologs of the six genes within the 20 Drosophila species; primer sequences used to detect transcription using qRT-PCR; primer sequences used to make probes for in situ hybridization; data from the modENCODE developmental transcriptome of D. melanogaster; expression data from FlyAtlas; PAML FEL, and MEME results. Supplementary Figures 2, 3, and 4 contain annotated multiple sequence alignments for the three gene pairs. Supplementary Figure 5 contains graphs of the expression levels of the three gene pairs as detected by qRT-PCR. Supplementary File 6 contains the multiple sequence alignments of the three gene pairs in Clustal format. Supplementary Figure 7 contains examples of background staining for each probe, as determined by using sense probes for in situ hybridization. [file 693085.f1.zip › 693085.F1/Supplemental File 1.xls]

## Sheet: Alt Transcript ID
Alternative transcripts of three parent genes and their retrogenes in D. melanogaster
Gene name	Alternative transcript	Accession/FlyBase ID	Sequence length (bp)	CDS
CG8331	CG8331-RA	NM_137092	534	>CG8331-RA ATGGCCACTCAGGTGAAGCAGTTCTTAAACGGCTACAAGGATGACGTGAG CAAATCGCTGCGCGATGCTTCCAAGCCGTGGACCAAAGTCTTCGATACCG TGGAGGAGAAGACCGGCGTGGACCGGGTCAATATTTTCGTGGGTGCTGTT GGTCTGTGCGCCATCTACCTGATCTTTGGCTGGGGCGCCCAACTACTGTG CAACATCATTGGGGTTCTGTACCCTGCATATATTTCCATCCATGCCATCG AGTCCAGCACAAAGCAGGACGACACCAAGTGGCTGATCTACTGGGTCACG TTTGGAATCTTCACCGTGATTGAATTCTTTTCGAGTCTGCTAACTTCGGT GATTCCCTTTTACTGGCTGCTGAAGTGTGCT…
	CG8331-RB	NM_001201997	480	>CG8331-RB ATGTGGCTCTGGGACTATATTATGCTAATCAGACAGCGACAGGAGACGCG GCGCAATGTCAGAGTTCCCTTGGTTTACCTCGGCATAGGTGCTGTTGGTC TGTGCGCCATCTACCTGATCTTTGGCTGGGGCGCCCAACTACTGTGCAAC ATCATTGGGGTTCTGTACCCTGCATATATTTCCATCCATGCCATCGAGTC CAGCACAAAGCAGGACGACACCAAGTGGCTGATCTACTGGGTCACGTTTG GAATCTTCACCGTGATTGAATTCTTTTCGAGTCTGCTAACTTCGGTGATT CCCTTTTACTGGCTGCTGAAGTGTGCTTTCCTCATCTGGTGCATGCTGCC CACGGAACAGAATGGTTCTACCATCATCTAC…
	CG8331-RC	NM_001201998	459	>CG8331-RC ATGGCAGTCGAGGAATTAGAGAGCAAAATTGTCCAACTGTTCGTAGAGAA CCCCCTCCTGCGCTACGGTGCTGTTGGTCTGTGCGCCATCTACCTGATCT TTGGCTGGGGCGCCCAACTACTGTGCAACATCATTGGGGTTCTGTACCCT GCATATATTTCCATCCATGCCATCGAGTCCAGCACAAAGCAGGACGACAC CAAGTGGCTGATCTACTGGGTCACGTTTGGAATCTTCACCGTGATTGAAT TCTTTTCGAGTCTGCTAACTTCGGTGATTCCCTTTTACTGGCTGCTGAAG TGTGCTTTCCTCATCTGGTGCATGCTGCCCACGGAACAGAATGGTTCTAC CATCATCTACAACAAGCTGGTGCGACCCTAC…
	CG8331-RD	NM_001201999	534	>CG8331-RD ATGGCCACTCAGGTGAAGCAGTTCTTAAACGGCTACAAGGATGACGTGAG CAAATCGCTGCGCGATGCTTCCAAGCCGTGGACCAAAGTCTTCGATACCG TGGAGGAGAAGACCGGCGTGGACCGGGTCAATATTTTCGTGGGTGCTGTT GGTCTGTGCGCCATCTACCTGATCTTTGGCTGGGGCGCCCAACTACTGTG CAACATCATTGGGGTTCTGTACCCTGCATATATTTCCATCCATGCCATCG AGTCCAGCACAAAGCAGGACGACACCAAGTGGCTGATCTACTGGGTCACG TTTGGAATCTTCACCGTGATTGAATTCTTTTCGAGTCTGCTAACTTCGGT GATTCCCTTTTACTGGCTGCTGAAGTGTGCT…
CG4960	CG4960-RA	NM_143172	522	>CG4960-RA ATGGCCGCCCAGGTAAGTCAGGTGCAGCGGTTCTTCAACGGCTACAAGCA GGACATTAACCGATCACTGCGCGATGCGTCCAAGCCGTGGACCAAAGCCT TTGATAGCCTGGAAGAGAAGACCGGTGTGGAGAGGGTGAATATTTTCGTG GGTAGTATTTTGTTTTGCGCTTTCTACCTGGTCTTTGGCTGGTGCGCTCA GCTATTGTGCAACATCATTGGGGTTCTTTACCCTGCTTACATTTCCATCC ATGGCATCGAGTCCAGTACGAAGCAGGACGACATCAGGTGGCTGATCTAC TGGGTCACTTTTGGCATCTTCACTGTGATTGAATTCTATCCAAGTCTGCT AACTTCGATGATTCCCTTCTACTGGCTGTTG…
CG17734	CG17734-RA	NM_141806	303	>CG17734-RA ATGAGTTCCAAGTCCCTTTTCGACAGCGAGGAGGATGCCGCTCAGGCCAA CAAATTATCCAGGAAAGCAAAGGAATCGCCCTTCATGCTTGTGGGTATTA CCGGATTCGTGGCCGCCGGATTGATTGGAGCGTACAAGTACCGGAACCGC GGAACGATGAGCACCAGCGTCTTCCTGATGCAGCTGCGAGTCGCCGCCCA GGGAACCGTCGTCGGATGTCTGACCCTCGGACTGGCCTACAGCATGGCCA AGGAGTACCTGTTCGACAAGGCGCCCAAGGAAAACACAAAGTCATTGACT AACTAA
	CG17734-RB	NM_169383	285	>CG17734-RB ATGAGTTCCAAGTCCCTTTTCGACAGCGAGGAGGATGCCGCTCAGGCCAA CAAATTATCCAGGAAAGCAAAGGAATCGCCCTTCATGCTTGTGGGTATTA CCGGATTCGTGGCCGCCGGATTGATTGGAGCGTACAAGTACCGGAACCGC GGAACGATGAGCACCAGCGTCTTCCTGATGCAGCTGCGAGTCGCCGCCCA GGGAACCGTCGTCGGATGTCTGACCCTCGGACTGGCCTACAGCATGGCCA AGGAGTACCTGTTCGACAAGGCGCCCAAGGAAAAGTAA
	CG17734-RC	NM_001260114	318	>CG17734-RC ATGAGTTCCAAGTCCCTTTTCGACAGCGAGGAGGATGCCGCTCAGGCCAA CAAATTATCCAGGAAAGCAAAGGAATCGCCCTTCATGCTTGTGGGTGAGT TTTGCCAATTTCCGGACAGCGAAAGTTTTGCCGCCGTGACGTCACATGGA AACTTTTGGCTCAGCAGCCAGCTAGATACGCACATATCTACACACATTTA CGAATGTACATTGCGTGTGCGGCGGGGAAGTCGGCTAATCTTGACCTTGG CCATGAGTTTAACGTCAATTTGGGGTCACTTTTTGATGTCACTGTGTGAC ATAACGGTGAATGCAGTATGA
CG11825	CG11825-RA	NM_136739	300	>CG11825-RA ATGAGTTCCAATTCTCTATTCGAAACCGACGAAGATGTCGCTCAGGCAAA CAAGTTATCCCGAAAAGTGAAGGAGTCCCCCTTTATGCTGGTGGGTATTG CCGGATTCGTGGCCGCAGGTTTGATTGGAGCCTACAAATATCGGAACCGA GGCAGCATGAGCACCAGCGTCTTTCTGATGCAGTTGCGTGTGGCTGCCCA GGGAACCGTCGTTGGATGTTTGACAGCCGGATTGGCGTACACCATGGCCA AGGAGTACCTGCTCCACGAGGAACCGAAAAGCAATACCAGGCCAGACGAA TAA
	CG11825-RC	FBtr0329867	408	>CG11825-RC ATGTACATACATATCAGTGAAAACAACACTGTCGCTATCTCGCTCACTGA TCGTCTCAAAGCAAGCAAACTAACAAGAAGAGGGAACAAGTTTTCTAACC TATTCAAAATGAGTTCCAATTCTCTATTCGAAACCGACGAAGATGTCGCT CAGGCAAACAAGTTATCCCGAAAAGTGAAGGAGTCCCCCTTTATGCTGGT GGGTATTGCCGGATTCGTGGCCGCAGGTTTGATTGGAGCCTACAAATATC GGAACCGAGGCAGCATGAGCACCAGCGTCTTTCTGATGCAGTTGCGTGTG GCTGCCCAGGGAACCGTCGTTGGATGTTTGACAGCCGGATTGGCGTACAC CATGGCCAAGGAGTACCTGCTCCACGAGGA…
	CG11825-RD	FBtr0329868	216	>CG11825-RD ATGCTGGTGGGTATTGCCGGATTCGTGGCCGCAGGTTTGATTGGAGCCTA CAAATATCGGAACCGAGGCAGCATGAGCACCAGCGTCTTTCTGATGCAGT TGCGTGTGGCTGCCCAGGGAACCGTCGTTGGATGTTTGACAGCCGGATTG GCGTACACCATGGCCAAGGAGTACCTGCTCCACGAGGAACCGAAAAGCAA TACCAGGCCAGACGAATAA
Sep2	Sep2-RA	NM_079693	1257	>Sep2-RA ATGTCCGTTGAGGTGGATTTCGTCGACAAGAAGGAGGTGCACCTCCGCAC CCTGAAGCAGTCCGGTCACGTGGGATTCGACAGCTTGCCTGACCAACTGG TCAACAAGAGTGTCCAGAATGGATTCGTCTTCAACGTCATGTGTATAGGC GAAACCGGACTGGGCAAGTCGACGCTGATGGACACGCTGTTCAACACCAG CTTCGAGTCCACGCCGAGTCCCCACACTTTGCCGAGCGTCAAGTTGAAGG CACACACCTACGAGCTGCAGGAGAGCAATGTGCGACTCAAGCTCACCATC TGCGACACGGTTGGCTACGGCGATCAGATCAACAAGGACGACTCGTTCAA GGCGGTGGTGGACTACATCGACGCACAGTTCGA…
Sep5	Sep5-RA	NM_165578	1266	>Sep5-RA ATGGTTCATTTAGTGACTGAAAAGAAGACGCAGGAGGTGGCAACCAAAGT CCCCAGGCTCCTTCAACTCGGCGGCCACGTGGGGTTCGACACCCTACCGG ACCAGCTGGTCAACAAGAGCGTCCAGAATGGCTTTAGCTTCAATATCCTA TGCATCGGCGAGACCGCTCTCGGGAAATCCACTCTCATGGACACACTGTT CAATACCAGTTTTGGATCTACACCGAGCCCGCACAACCTGCCCAATGTGA AGCTGAAGGCAAATACATACGAGCTGCAGGAGAGCAACGTCCGCCTGAAG CTGACCGTCTGTGACACGATCGGATACGGAGATCAGGTTAATAAAGCGGA CAGCTACAAGGCTTTGGTGGAGTACGTGGACAG…
	Sep5-RB	NM_143704	1266	>Sep5-RB ATGGTTCATTTAGTGACTGAAAAGAAGACGCAGGAGGTGGCAACCAAAGT CCCCAGGCTCCTTCAACTCGGCGGCCACGTGGGGTTCGACACCCTACCGG ACCAGCTGGTCAACAAGAGCGTCCAGAATGGCTTTAGCTTCAATATCCTA TGCATCGGCGAGACCGCTCTCGGGAAATCCACTCTCATGGACACACTGTT CAATACCAGTTTTGGATCTACACCGAGCCCGCACAACCTGCCCAATGTGA AGCTGAAGGCAAATACATACGAGCTGCAGGAGAGCAACGTCCGCCTGAAG CTGACCGTCTGTGACACGATCGGATACGGAGATCAGGTTAATAAAGCGGA CAGCTACAAGGCTTTGGTGGAGTACGTGGACAG…
All pairwise sequence alignments of parent gene and retrogene transcripts
Parent	Retrogene	identity	% identity	gaps	% gaps	score
CG8331-PA	CG4960-PA	446/547	81.5	32/547	5.9	1890.5
CG8331-PB	CG4960-PA	382/566	67.5	124/566	21.9	1456
CG8331-PC	CG4960-PA	378/555	68.1	123/555	22.2	1451
CG8331-PD	CG4960-PA	446/547	81.5	32/547	5.9	1890.5
CG17734-PA	CG11825-PA	249/308	80.8	7/308	2.3	995.5
CG17734-PA	CG11825-PC	249/416	59.9	115/416	27.6	995.5
CG17734-PA	CG11825-PD	182/308	59.1	91/308	29.5	728.5
CG17734-PB	CG11825-PA	237/307	77.2	23/307	7.5	985.5
CG17734-PB	CG11825-PC	237/415	57.1	131/415	31.6	985.5
CG17734-PB	CG11825-PD	170/307	55.4	107/307	34.9	718.5
CG17734-PC	CG11825-PA	199/371	53.6	118/371	31.8	489.5
CG17734-PC	CG11825-PC	199/479	41.5	226/479	47.2	489.5
CG17734-PC	CG11825-PD	132/371	35.6	202/371	54.4	222.5
Sep2-PA	Sep5-PA	948/1307	72.5	85/1307	6.5	3307
Sep2-PA	Sep5-PB	948/1307	72.5	85/1307	6.5	3307
Coding sequences from alternative transcripts of CG8331, CG4960, CG17734, CG11825, Sep2, and Sep5 were obtained from FlyBase. For each gene pair, all pairwise combinations of coding sequences of parent gene and retrogene were aligned using Needle. The length of aligned sequence, % identity, and % gaps of the resulting alignments were used to identify the homologous trancripts, which were used in …

## Sheet: Orthologs in Dros sp
Presence or absence of orthologous parent genes and retrogenes across Drosophila species
Species	CG8331	CG4960	CG17734	CG11825	Sep2	Sep5
D. melanogaster	Y	Y	Y	Y	Y	Y
D. simulans	Y	Y	Y	Y	Y	Y
D. sechellia	Y	Y	Y	Y	Y	Y
D. yakuba	Y	Y	Y	Y	Y	Y
D. erecta	Y	Y	Y	N	Y	Y
D. eugracilis	Y	N	Y	Y	Y	Y
D. biarmipes	GAP	N	Y	Y	Y	Y
D. takahashii	Y	N	GAP	Y	Y	Y
D. ficusphila	Y	N	Y	Y	Y	GAP
D. elegans	Y	N	Y	Y	Y	Y
D. rhopaloa	Y	N	Y	Y	Y	Y
D. kikkawai	Y	N	Y	N	Y	Y
D. bipectinata	Y	N	Y	N	Y	Y
D. ananassae	Y	N	Y	N	Y	Y
D. pseudoobscura	Y	N	Y	N	Y	Y
D. persimilis	Y	N	Y	N	Y	Y
D. wilistoni	Y	N	Y	N	Y	Y
D. mojavensis	Y	N	Y	N	Y	N
D. virilis	Y	N	Y	N	Y	N
D. grimshawi	Y	N	Y	N	Y	N
Y: orthologous gene is present in this species; N: no ortholog was found in this species by using BLAST; GAP: no ortholog was found in this species, but BLAST results indicate a gap in the genomic region. Based on presence/absence, CG4960 is assumed to have arisen in the common ancestor of D. melanogaster and D. erecta, CG11825 is assumed to have arisen in the common ancestor of D. melanogaster a…

## Sheet: CDS and AA seq
Coding and amino acid sequences of orthologous parent genes and retrogenes in sequenced Drosophila species
							TMHMM transmembrane helix prediction				Multicoils2 coiled coil prediction
Species	Gene	Accession	Flybase gene name	Source	Coding sequence	Amino acid sequence	TMH 1	TMH 2	TMH 3	TMH 4	CC start	CC end
D. melanogaster	CG8331	NM_137092	Dmel\CG8331	CG8331-RA transcript	>Dmel_CG8331 ATGGCCACTCAGGTGAAGCAGTTCTTAAACGGCTACAAGGATGACGTGAG CAAATCGCTGCGCGATGCTTCCAAGCCGTGGACCAAAGTCTTCGATACCG TGGAGGAGAAGACCGGCGTGGACCGGGTCAATATTTTCGTGGGTGCTGTT GGTCTGTGCGCCATCTACCTGATCTTTGGCTGGGGCGCCCAACTACTGTG CAACATCATTGGGGTTCTGTACCCTGCATATATTTCCATCCATGCCATCG AGTCCAGCACAAAGCAGGACGACACCAAGTGGCTGATCTACTGGGTCACG TTTGGAATCTTCACCGTGATTGAATTCTTTTCGAGTCTGCTAACTTCGGT GATTCCCTTTTACTGGCTGCTGAAGTGTG…	>Dmel_CG8331 MATQVKQFLNGYKDDVSKSLRDASKPWTKVFDTVEEKTGVDRVNIFVGAV GLCAIYLIFGWGAQLLCNIIGVLYPAYISIHAIESSTKQDDTKWLIYWVT FGIFTVIEFFSSLLTSVIPFYWLLKCAFLIWCMLPTEQNGSTIIYNKLVR PYFLKHHESVDRIIDDGMKKAAGVLKHD	43-65	102-124
D. simulans	CG8331	XM_002081425	Dsim\GD11027	predicted transcript	>Dsim_CG8331 ATGGCCGCCCAGGTAACTCAGGTGCAGCAGTTCTTGAACGGCTACAAGGA TGACGTGAGCCGATCGCTGCGCGACGCTTCCAAGCCGTGGACCAAAGTCT TCGATACCGTGGAGGAGAAGACCGGCGTGGACCGGGTCAATATTTTCGTG GGTGCTGTTGGTCTGTGCGCCATCTACCTGATCTTTGGCTGGGGCGCCCA ACTACTGTGCAACATCATTGGGGTTCTGTACCCTGCATATATTTCCATCC ATGCCATCGAGTCCAGCACAAAGCAGGACGACACCAAGTGGCTGATCTAC TGGGTCACGTTTGGCATCTTCACCGTGATTGAATTCTTTTCGAGTCTGCT AACATCGGTGATTCCCTTTTACTGGCTGC…	>Dsim_CG8331 MAAQVTQVQQFLNGYKDDVSRSLRDASKPWTKVFDTVEEKTGVDRVNIFV GAVGLCAIYLIFGWGAQLLCNIIGVLYPAYISIHAIESSTKQDDTKWLIY WVTFGIFTVIEFFSSLLTSVIPFYWLLKCAFLIWCMLPTEQNGSTIIYRK LVRPYFLKHHESVDRIIDDGMKKAAGVLKHD	46-68	105-127
D. sechellia	CG8331	XM_002033767	Dsec\GM21516	predicted transcript	>Dsec_CG8331 ATGGCCGCCCAGGTAACTCAGGTGCAGCAGTTCTTGAACGGCTACAAGGA TGACGTGAGCCGATCGCTGCGCGATGCTTCCAAGCCGTGGACCAAAGTCT TCGATACCGTGGAGGAGAAGACCGGCGTGGACCGGGTCAATATTTTCGTG GGTGCTGTTGGTCTGTGCGCCATCTACCTGATCTTTGGCTGGGGCGCCCA GCTACTGTGCAACATCATTGGGGTTCTGTACCCTGCATATATTTCCATCC ATGCCATCGAGTCCAGCACAAAGCAGGACGACACCAAGTGGCTGATCTAC TGGGTCACGTTTGGCATCTTCACCGTGATTGAATTCTTTTCGAGTCTGCT AACATCGGTGATTCCCTTTTACTGGCTGC…	>Dsec_CG8331 MAAQVTQVQQFLNGYKDDVSRSLRDASKPWTKVFDTVEEKTGVDRVNIFV GAVGLCAIYLIFGWGAQLLCNIIGVLYPAYISIHAIESSTKQDDTKWLIY WVTFGIFTVIEFFSSLLTSVIPFYWLLKCAFLIWCMLPTEQNGSTIIYRK LVRPYFLKHHESVDRIIDDGMKKAAGVLKHD	46-68	105-127
D. yakuba	CG8331	XM_002091234	Dyak\GE13560	predicted transcript	>Dyak_CG8331 ATGGCCGCACAGGTAGCTCAGGTGCAGCAGTTCTTGAACGGCTACAAGGA GGACGTAAACAAGTCCCTGCGGGATCCGTCCAAGCCGTGGGCCAAACTCT TCGATACCGTTGAAGAAAAGACCGGCGTGGAAAGGGTCAATATTTTCGTT GGTGCTGTTGGTATCTGCGCCTTGTGGTTGATCTTTGGATGGGGCGCCCA GCTGCTGTGCAACACCATTGGAGTTCTGTACCCTGCATACATTTCCATCC ATGCTATCGAGTCCAGCACAAAGCAGGACGACACCAAGTGGCTGATCTAC TGGGTCACGTTTGGCATCTTCACCGTGATTGAATTCTTTTCGAGTCTGCT AACTTCAGTGATTCCCTTCTACTGGCTGC…	>Dyak_CG8331 MAAQVAQVQQFLNGYKEDVNKSLRDPSKPWAKLFDTVEEKTGVERVNIFV GAVGICALWLIFGWGAQLLCNTIGVLYPAYISIHAIESSTKQDDTKWLIY WVTFGIFTVIEFFSSLLTSVIPFYWLLKCAFLIWCMLPTEQNGSTIIYRK LVRPYFLKHHESVDRIIDDGIKKAAGVLKHD	46-68	105-127
D. erecta	CG8331	XM_001975638	Dere\GG20429	predicted transcript	>Dere_CG8331 ATGGCCGCGCAGGTAACTCAGGTGAAGCAGTTCTTGGACGGCTACAAGCA GGACGTGAATCAATCACTGCGGGATGCGTCCAAGCCGTGGACCAAAGTCT TCGACTCCCTGGAGGAGAAAACCGGCGTTGACAGGGTCAAGATTTTCGGT GGTGCTGTTGGTCTCTGCGCGCTCTATCTGATCTTTGGCTGGGGCATCCA GCTACTGTGCAACATCATTGGGGTTCTTTACCCTGCATACACTTCCATCC ATGCCATCGAGTCCAGCACAAAGCAGGACGACACCAAGTGGCTGATCTAC TGGGTCACGTTTGGCATCTTCACCGTGATTGAATATTTTTCGAGTGTGCT AACTGCGGTGATTCCCTTCTACTGGCTGC…	>Dere_CG8331 MAAQVTQVKQFLDGYKQDVNQSLRDASKPWTKVFDSLEEKTGVDRVKIFG GAVGLCALYLIFGWGIQLLCNIIGVLYPAYTSIHAIESSTKQDDTKWLIY WVTFGIFTVIEYFSSVLTAVIPFYWLLKCAFLIWCMLPTEQNGSTIIYRK LVLPYFLKHHESVDRIIDDGIKKATGVLKHD	55-77	97-127
D. eugracilis	CG8331	JH402619 AFPQ01000000		contig	>Deug_CG8331 ATGGCCTCCCCCGTATCTCAGGTGCAACAATTCTT CGACGGCTACAAACAGAATGTAGCCGGGGCACTTAATGATACTTCCAAGC CCTGGACCAAAGCCTTCGATTCCCTGGAGGAGAAGACCGGCGTGAATAGG GTCAATATTTTTTTGGGT GCTTCTGGTTTTTGCGCTCTCTACCTAGTCTTCGGCTGGGGCGCCCA GCTGCTGTGCAACATCATTGGAGTGCTATACCCCGCATATATCTCCATCC ATGCAATCGAGTCTAGCACAAAGCAGGACGACACCAAATGGCTGATCTAC TGGGTCACATTTGGAATCTTTACGGTGATTGAATTTTTCTCCAGCCTGCT GACTTCCGTGATTCCCTTCTACTGGCTG…	>Deug_CG8331 MASPVSQVQQFFDGYKQNVAGALNDTSKPWTKAFDSLEEKTGVNRVNIFLGASGFCALYL VFGWGAQLLCNIIGVLYPAYISIHAIESSTKQDDTKWLIYWVTFGIFTVIEFFSSLLTSV IPFYWLLKCVFLVWCMLPFERNGSTIIYHKLVRPYFLKHHESVDRIIDDGMKKAAGVLKH D	55-77	97-127
D. takahashii	CG8331	JH112373 AFFI01000000		contig	>Dtak_CG8331 ATGGCCTCCCAGGTGACTCAGGTGCAGCAGTTCTT CAACGGCTACAAACAGAACGTGAGCAAGGCTCTGCGGGATGCGTCGAAGC CCTGGACCAAGGCCTTCGATACTGTGGAGGAGAAGACCGGTGTGGATAGG GTCAATATTTTCCTCGGT GCTGCTGGTTTCTGCGCCCTCTACCTGATCTTCGGCTATGGCGCCCA GCTGCTGTGCAACATCATTGGCGTGCTGTACCCTGCATACATCTCCATCC ATGCCATCGAGTCCAGCACAAAGCAGGACGACACCAAGTGGCTGATCTAC TGGGTCACCTTTGGCATCTTCACGGTGATTGAGTTCTTCTCCGGCCTGCT AACTTCGGTGATTCCCTTCTACTGGCTG…	>Dtak_CG8331 MASQVTQVQQFFNGYKQNVSKALRDASKPWTKAFDTVEEKTGVDRVNIFLGAAGFCALYL IFGYGAQLLCNIIGVLYPAYISIHAIESSTKQDDTKWLIYWVTFGIFTVIEFFSGLLTSV IPFYWLLKCALLIWCMLPTEQNGSTIIYAKLVRPYFLKHHESVDRIIDDGMKKAAGVLKH D	55-77	97-127
D. ficusphila	CG8331	GL987783 AFFG01000000		contig	>Dfic_CG8331 ATGGCGGCCCAGGTTACTCAGGTGCAGCAGCTCTT CAACGGCTACAAGCAGAACGTAAGTCAAGCACTACGCGATGCTTCCAAAC CCTGGACAAAAGCGTTCGATACTGTGGAAGAAAAGACCGGCGTGGACAGA GTCAATATTTTCTTCGGT GCTGCTGGTTTTTGCGCCCTCTACCTGATCTTCGGCTCTGGCGCCCA GCTGCTGTGCAACATCATTGGCGTTTTGTACCCCGCCTACATTTCTATTC ATGCCATTGAATCGAGCACAAAGGAGGACGACACCAAATGGCTAATCTAC TGGGTAACCTTTGGCATCTTTACCGTGATTGAATTCTTTTCGGGTGTGCT GACTTCAGTGATTCCCTTCTACTGGCTG…	>Dfic_CG8331 MAAQVTQVQQLFNGYKQNVSQALRDASKPWTKAFDTVEEKTGVDRVNIFFGAAGFCALYL IFGSGAQLLCNIIGVLYPAYISIHAIESSTKEDDTKWLIYWVTFGIFTVIEFFSGVLTSV IPFYWLLKCAFLIWCMLPTGLNGSNIIYAKLVRPYFLKHHESVDKFIDDGMKKAAGVLKR D	46-63	67-86	98-120	130-152
D. elegans	CG8331	JH110213 AFFF01000000		contig	>Dele_CG8331 ATGGCCGCACAGGTAACTCTAGTGCAGCAGTTCTT TAACGGCTACAAGCAGAACGTAGGCCGAGCACTACGCGATGCCTCCAAAC CCTGGACAAAAGCCTTCGACACCGTGGAGGAGAAGACCGGCGTGGACAGG GTCAATATTTTCATGGGT GCTGCTGGCTTCTGCGCCCTCTACCTGATCTTCGGCTATGGCGCCCA GCTGCTGTGCAACATCATTGGGGTCTTGTATCCAGCATACATCTCCATCC ATGCCATCGAGTCCAGCACAAAGCAGGACGACACTAAATGGCTGATCTAC TGGGTCACCTTTGGCATCTTCACCGTGATTGAATTCTTCTCGGGCCTGCT GACCTCGATAATCCCCTTCTACTGGCTA…	>Dele_CG8331 MAAQVTLVQQFFNGYKQNVGRALRDASKPWTKAFDTVEEKTGVDRVNIFMGAAGFCALYL IFGYGAQLLCNIIGVLYPAYISIHAIESSTKQDDTKWLIYWVTFGIFTVIEFFSGLLTSI IPFYWLLKCAFLIWCMLPTEQNGSTIIYHKLVRPYFLKHHESVDRIIDDGMKKAAGVLKH D	55-77	97-127
D. rhopaloa	CG8331	JH405798 AFPP01000000		contig	>Drho_CG8331 ATGGCAGCACAGGTAACTCAGGTGCAGCAGTTCTT CAACGGCTACAAGCAAAACGTGAGCCGAGCACTACGCGATGCCTCCAAAC CCTGGACGAAGGCCTTTGATTCCGTAGAGGAGAAGACCGGCGTGGACAGG GTCACGATTTTCTTAGGT GCTTCTGGTCTCTGCGCCCTCTACCTGATCTTTGGCTGGGGCGCCCA GCTGCTGTGCAACATCATTGGGGTGCTGTATCCAGCATATATCTCCATCC ATGCCATCGAGTCTAGCACAAAGCAGGACGACACAAAGTGGCTGATCTAT TGGGTCACCTTTGGCATCTTCACCGTGATTGAATTCTTCTCAGGCCTGCT GACCTCGGTGATCCCATTCTACTGGCTG…	>Drho_CG8331 MAAQVTQVQQFFNGYKQNVSRALRDASKPWTKAFDSVEEKTGVDRVTIFLGASGLCALYL IFGWGAQLLCNIIGVLYPAYISIHAIESSTKQDDTKWLIYWVTFGIFTVIEFFSGLLTSV IPFYWLLKCAFLIWCMLPTEQNGSTIIYHKLVRPYFLKHHESVDRIIDDGMKKAAGVLKH D	55-77	97-127
D. kikkawai	CG8331	JH111144 AFFH01000000		contig	>Dkik_CG8331 ATGGCCGCCCAAATTGCACAGGTGCAACAGTTTTT CAACGGCTACAAGCAGAACGTGGAAAGGTCGCTGCGCGATGGCAACAAGC CCTGGTCAAAGGCCTTCGACACCTTGGAGGAGAAGACCGGCGTAGACCGC GTTAATATATTCTTTGGT GCCGCCGGCTTCTGCGCCCTCTATTTGATCTTTGGCTATGGCGCCCA GCTGCTGTGCAACATCATCGGAGTGCTGTATCCCGCCTACATATCGATCC ATGCGATCGAGTCCAGCACAAAGCAGGACGACACCAAGTGGCTCATCTAC TGGGTCACCTTTGGCATCTTCACCGTGATTGAGTTCTTCTCGGGACTGCT GACCTCGGTGATTCCATTTTACTGGCTG…	>Dkik_CG8331 MAAQIAQVQQFFNGYKQNVERSLRDGNKPWSKAFDTLEEKTGVDRVNIFFGAAGFCALYL IFGYGAQLLCNIIGVLYPAYISIHAIESSTKQDDTKWLIYWVTFGIFTVIEFFSGLLTSV IPFYWLLKCAFLIWCMLPTEQNGSTIIYHKLVRPYFLKHHESVDRIIDDGMKKAAGVLKH D	55-77	97-127
D. bipectinata	CG8331	JH401531 AFFE01000000		contig	>Dbip_CG8331 ATGGCCACTCAAGTCTCTCTGGTGCAACAGTGGTT CAACAGCTACAAAAACAATCTCGGCCAGTCGCTGCGCGACACTAGCAAGC CATGGACATCGGCATTTGAGAAAGTGGAGGAACGCACCGGCGTCGATAGG GTTAATGTGTTTCTCGGT GCGGTCGGTCTATGCGCCCTATATCTAGTCTTTGGTTCTGGCGCACA TCTCCTGTGCAACATTATCGGAGTGCTCTACCCAGCCTACATCTCCATCC ATGCCATTGAGTCCAGCACAAAGCAGGACGACACAAAATGGTTGATCTAC TGGGTCACCTTTGGCATCTTCACAATCATTGAGTACTTCTCGGGCCTCCT AACGGCAATAATTCCCTTTTACTGGCTG…	>Dbip_CG8331 MATQVSLVQQWFNSYKNNLGQSLRDTSKPWTSAFEKVEERTGVDRVNVFLGAVGLCALYL VFGSGAHLLCNIIGVLYPAYISIHAIESSTKQDDTKWLIYWVTFGIFTIIEYFSGLLTAI IPFYWLLKCAFLIWCMLPTEQNGSTIIYAKLVRPYFLKHHESVDRILNDGINKAAGVLKR D	46-68	105-127
D. ananassae	CG8331	XM_001959448	Dana\GF12032	predicted transcript	>Dana_CG8331 ATGGCCACGCAGGTCTCTCAGATTCAACAGTGGTTCAACGGCTACAAAAA CAACCTCGGCCAGTCGCTGCGCGACGGTTCCAAGCCATGGTCATCGGCAT TCGACAAAGTGGAGGAACGCACCGGCGTCGATAGGGTTAATCTGTTTCTC GGTGCTGGTGGTTTCTGCGCCCTGTATCTGGTCTTTGGCTATGGAGCACA GTTGCTGTGCAACATTATCGGAGTGCTCTATCCAGCCTACATTTCAATCC ATGCAATTGAGTCCAGCACAAAGCAGGATGACACAAAATGGCTGATCTAC TGGGTCACCTTTGGCATCTTCACGGTCATTGAGTTCTTCTCTGGCCTGCT GACATCAGTAATTCCCTTTTACTGGCTGT…	>Dana_CG8331 MATQVSQIQQWFNGYKNNLGQSLRDGSKPWSSAFDKVEERTGVDRVNLFL GAGGFCALYLVFGYGAQLLCNIIGVLYPAYISIHAIESSTKQDDTKWLIY WVTFGIFTVIEFFSGLLTSVIPFYWLLKCAFLIWCMLPTEQNGSTIIYAK LVRPYFLKHHESVDRIINDGMNKAAGVLKRD	46-68	105-127
D. pseudoobscura	CG8331	XM_001361721	Dpse\GA20994	predicted transcript	>Dpse_CG8331 ATGGCCGCACAATATACTCAATTGCAACAGTGGTTTGGCCAGTACAAGCA GACGATTACCAGATCGCTGCACGACACCAACAAACCCTGGGCCAAGGTGC TGGATATCGTGGAAGAGCGGACTAGCGTTGACCGCGTGAACATATTTTTC GGTGCCGCCGGCTTCTGCGTCCTCTATCTGATCTTCGGCTATGGGGCACA GCTGTTGTGCAACATTATTGGCGTGTTGTACCCGGCCTACATCTCGATCC ATGCGATTGAGTCTAGCACCAAGCAGGATGATACCAAGTGGCTAATCTAC TGGGTCACCTTCGGCATTTTCACGGTGATCGAGTTCTTTTCGGGAGTCCT GACCCACATCATACCCTTCTACTGGCTGC…	>Dpse_CG8331 MAAQYTQLQQWFGQYKQTITRSLHDTNKPWAKVLDIVEERTSVDRVNIFF GAAGFCVLYLIFGYGAQLLCNIIGVLYPAYISIHAIESSTKQDDTKWLIY WVTFGIFTVIEFFSGVLTHIIPFYWLLKCAFLIWCMLPTEQNGSTIIYHK LVRPYFLKHHQSVDKLIDDGMKKATNVLKHD	55-77	97-127
D. persimilis	CG8331	XM_002017600	Dper\GL17205	predicted transcript	>Dper_CG8331 ATGGCCGCACAATATACTCAATTGCAACAGTGGTTTGGCCAGTACAAGCA GACGATTACCAGATCGCTGCACGACACCAACAAACCCTGGGCCAAGGTGC TGGATATCGTGGAAGAGCGGACTAGCGTTGACCGCGTGAACATATTTTTC GGTGCCGCCGGCTTCTGCGTCCTCTATCTGATCTTCGGCTATGGGGCACA GCTGTTGTGCAACATTATTGGCGTGTTGTACCCGGCCTACATCTCGATCC ATGCGATTGAGTCTAGCACCAAGCAGGATGATACCAAGTGGCTAATCTAC TGGGTCACCTTCGGCATTTTCACGGTGATCGAGTTCTTTTCGGGAGTCCT GACCCACATCATACCCTTCTACTGGCTGC…	>Dper_CG8331 MAAQYTQLQQWFGQYKQTITRSLHDTNKPWAKVLDIVEERTSVDRVNIFF GAAGFCVLYLIFGYGAQLLCNIIGVLYPAYISIHAIESSTKQDDTKWLIY WVTFGIFTVIEFFSGVLTHIIPFYWLLKCAFLIWCMLPTEQNGSTIIYHK LVRPYFLKHHQSVDKLIDDGMKKATNVLKHD	55-77	97-127
D. wilistoni	CG8331	XM_002063082	Dwil\GK21552	predicted transcript	>Dwil_CG8331 ATGGCAGCGCAATTAGCACAAGTGAAACAATGGTTTGACCAATATAAAAC AACGGTCGACAAATCTCTCCATGATCCCGCCAAGCCATGGACAAAAGGAC TTGATTTACTCGAACAAAAATCAGGATTTTCCAGAGTCAATATTTTCTTT GGTGCTTCTTTGTTATGCGCCTTGTACCTGATATTTGGTTACGGCGCTCA ACTCCTGTGCAACATTATTGGTGTACTATATCCTGCATATATCTCAATCC ATGCAATTGAATCGAGCACCAAGCAGGATGATACCAAATGGCTGACCTAC TGGGTAACATTTGGCATATTTACGGTCATTGAGTTCTTTTCTGGGGTTCT GACCCACATCATACCTTTCTATTGGCTGT…	>Dwil_CG8331 MAAQLAQVKQWFDQYKTTVDKSLHDPAKPWTKGLDLLEQKSGFSRVNIFF GASLLCALYLIFGYGAQLLCNIIGVLYPAYISIHAIESSTKQDDTKWLTY WVTFGIFTVIEFFSGVLTHIIPFYWLLKCAFLIWCMLPMEQNGSVIIYNK LVRPYFLKHHQSVDKIIDDGMKKASSVLKSD	46-68	105-127
D. mojavensis	CG8331	XM_002005374	Dmoj\GI19086	predicted transcript	>Dmoj_CG8331 ATGAGCTCACAACTGACCCAACTACCCCAAATGTTTGAGAATTACAAGGA GACGGTGCGAAAATCGCTACGTGACCCTAACAAGCCGTGGACCAAAGTGT TTGATATTTTGGAGGAGCGCACTTCCGTCGATAGAGTGAAGCTATTTTCC GGTGCTGTCGCATTGTGTGCTGTTTATTTGATATTCGGCTGCTGGGCCCA GCTCGTGTGCAACATCATTGGCGTACTATATCCGGCCTATGTGTCCATTC ATGCCATCGAGTCGAGTACCAAACAGGACGATACCAAGTGGCTCATCTAC TGGGTCACCTTTGGCATCTTCACGGTCATTGAGTTTTTCTCCCACATCGT AACTAACATTATTCCGCTCTATTGGCTAT…	>Dmoj_CG8331 MSSQLTQLPQMFENYKETVRKSLRDPNKPWTKVFDILEERTSVDRVKLFS GAVALCAVYLIFGCWAQLVCNIIGVLYPAYVSIHAIESSTKQDDTKWLIY WVTFGIFTVIEFFSHIVTNIIPLYWLLKCGFLIWCMLPVENNGSVIIYNK LVRPYFLKHHASVDKIIDDGIRKAGNVLKKE	55-77	97-119
D. virilis	CG8331	XM_002050671	Dvir\GJ20059	predicted transcript	>Dvir_CG8331 ATGGCCACACAATTGTCCCAGGTAACGCAATGGTTGGACAACTCAAAGGT GTCCGTGGACAGAGCGCTGCGTGACCCCGCCAAGCCATGGACCAAAGGCT TCGATCTCGTGGAGCAACGGACTGGCGTCGATAGAGTAAAGATATTCACT GGTGCCGCCGCATTCTGTGCGCTCTATCTGATATTTGGCTGGGGTGCCCA GCTCTTGTGCAATATTATTGGTGTTATGTATCCGGCATATGTGTCCATTC ATGCCATAGAATCAAGTACCAAGCAGGATGACACCAAATGGCTAACGTAC TGGGTAACCTTTGGCATATTCACAGTCATTGAGTTCTTCTCCCACGTTCT GACCCAAGTCATACCCTTCTATTGGCTAT…	>Dvir_CG8331 MATQLSQVTQWLDNSKVSVDRALRDPAKPWTKGFDLVEQRTGVDRVKIFT GAAAFCALYLIFGWGAQLLCNIIGVMYPAYVSIHAIESSTKQDDTKWLTY WVTFGIFTVIEFFSHVLTQVIPFYWLLKCGFLIWCMLPMENNGSVIIYNK LVRPYFLKHHASVDKIIDDGMRKAGSVLKND	55-77	97-116
D. grimshawi	CG8331	XM_001987262	Dgri\GH21843	predicted transcript	>Dgri_CG8331 ATGGCCGCCCAATTCTCACTTGTGACGCAATGGTTTGAAAACTACAAGCA AACAGTGGACTACTCGCTGCGCGACTCAAGCAAGCCATGGACAAAACCAC TAGATATGGTCGAGCAGCGCACGGGCATCGACAGATCTAAAATATTTTTT GGTGCTGCTGTCTTTTGCGGACTTTATCTGATATTTGGTTATGGCGCTCA GTTATTGTGCAACATTATTGGCGTACTTTATCCAGCGTATGTCTCGATTC ATGCCATTGAGACCAGCACCAAGCTGGATGACACCAAATGGCTGACCTAC TGGGTCACCTTCGGCATCTTCACAGTCATCGAGTTCTTCTCGCATATGCT AACCCACGTAATACCCTTCTACTGGCTCT…	>Dgri_CG8331 MAAQFSLVTQWFENYKQTVDYSLRDSSKPWTKPLDMVEQRTGIDRSKIFF GAAVFCGLYLIFGYGAQLLCNIIGVLYPAYVSIHAIETSTKLDDTKWLTY WVTFGIFTVIEFFSHMLTHVIPFYWLLKCGFLIWCMLPMENNGSEIIYQK LVRPYFLKHHASVDKIIDDGMKKAGSVLKND	48-70	105-127
D. melanogaster	CG4960	NM_143172	Dmel\CG4960	CG4960-RA transcript	>Dmel_CG4960 ATGGCCGCCCAGGTAAGTCAGGTGCAGCGGTTCTTCAACGGCTACAAGCA GGACATTAACCGATCACTGCGCGATGCGTCCAAGCCGTGGACCAAAGCCT TTGATAGCCTGGAAGAGAAGACCGGTGTGGAGAGGGTGAATATTTTCGTG GGTAGTATTTTGTTTTGCGCTTTCTACCTGGTCTTTGGCTGGTGCGCTCA GCTATTGTGCAACATCATTGGGGTTCTTTACCCTGCTTACATTTCCATCC ATGGCATCGAGTCCAGTACGAAGCAGGACGACATCAGGTGGCTGATCTAC TGGGTCACTTTTGGCATCTTCACTGTGATTGAATTCTATCCAAGTCTGCT AACTTCGATGATTCCCTTCTACTGGCTGT…	>Dmel_CG4960 MAAQVSQVQRFFNGYKQDINRSLRDASKPWTKAFDSLEEKTGVERVNIFV GSILFCAFYLVFGWCAQLLCNIIGVLYPAYISIHGIESSTKQDDIRWLIY WVTFGIFTVIEFYPSLLTSMIPFYWLLKCTFLIWCMLPTERNGSTLIYHK LVRPYFLKLHDPVDMMSAGVPKDD	55-77	97-119
D. simulans	CG4960	XM_002104932	Dsim\GD18168	predicted transcript	>Dsim_CG4960 ATGGCCGCCCAGGCAACTCAGGTGCAGCGGTTCTTCAACGGCTACAAGCA GGATATGAACCGAACACTGCGGGATGCGTCCAAGCCGTGGACCAAAGCCT TTGATAGCCTGGAGGAGAAGACCGGCATGGACAGGGTGAATATTTTCGTG GGTAGTGTTTTGTTTTGCGCCTTCTACCTGGTCTTTGGCTGGTGCGCCCA ACTACTGTGCAACATCATTGGGGTTCTGTACCCCTCATATATTTCCATAC ATGGCATCGAGTCCAGCACAAAGCAGGACGACATCAGGTGGCTGATCTAC TGGGTCACCTTTGGTATCTTCACTGTGATTGAATTCTATCCGAATCTGCT AACTTCGATGATTCCTTTCTACTGGCTGC…	>Dsim_CG4960 MAAQATQVQRFFNGYKQDMNRTLRDASKPWTKAFDSLEEKTGMDRVNIFV GSVLFCAFYLVFGWCAQLLCNIIGVLYPSYISIHGIESSTKQDDIRWLIY WVTFGIFTVIEFYPNLLTSMIPFYWLLKCTFLIWCMLPTERNGSTIIYHK LVRPYLLKLPNPSTGCPLECQRTTSMD	53-75	95-117
D. sechellia	CG4960	XM_002041259	Dsec\GM10217	predicted transcript	>Dsec_CG4960 ATGGCCGCCCAGGCAACTCAGGTGCAGCGGTTCTTCAACGGCTACAAGCA GGATATGAACCGTACACTGCGGGATGCATCCAAGCCGTGGACCAAAGCCT TTGATAGCCTGGAGGAGAAGACCGGCATGGACAGGGTGAATATTTTCGTG GGTAGCGTTTTGTTTTGCGCCTTCTACCTGGTCTTTGGCTGGTGCGCCCA GCTATTGTGCAACATCATTGGGGTTCTGTACCCCTCATATATTTCCATAC ATGGCATCGAGTCCAGCACAAAGCAGGACGACATCAGGTGGCTGATCTAC TGGGTCACCTTTGGCATCTTCACTGTGATTGAATTCTATCCGAATCTGCT AACTTCGATGATTCCCTTCTACTGGCTGC…	>Dsec_CG4960 MAAQATQVQRFFNGYKQDMNRTLRDASKPWTKAFDSLEEKTGMDRVNIFV GSVLFCAFYLVFGWCAQLLCNIIGVLYPSYISIHGIESSTKQDDIRWLIY WVTFGIFTVIEFYPNLLTSMIPFYWLLKCTFLIWCMLPTERNGSTIIYHK LVRPYLLKLPNPSTGCPLECQRTTSMD	53-75	95-117
D. yakuba	CG4960	XM_002098956	Dyak\GE10663	predicted transcript	>Dyak_CG4960 ATGGCCGCGCAGGTGACTCAAGTGCAGCGGTTCTTCAACGGCTACAAGCA GGAGGTGAGCCGATCACTGCGGGATGCGTCCAAGCCGTGGACCAAAGTCT TCGATGCCGTGGAGGAGAAGACCGGCGTGGACAGGGTCAATATTTTCGCA GGTGCTGTTGGTCTGTGCGCCCTCTATCTGACCTTTGGCTGGTGCGCCCA GATATTGTGCAACATTATTGGCGTTCTGTATCCTGCATACATTTCCATCC ATGCCATCGAGTCGAGCACAAAGCAGGAGGACACCAGGTGGCTAATCTAC TGGGTCACTTTTGGCATCTTCACTGTGATTGAATACTTTTCGGGTCTGCT AACCTCGCTGATTCCCTTCTACTGGCTGC…	>Dyak_CG4960 MAAQVTQVQRFFNGYKQEVSRSLRDASKPWTKVFDAVEEKTGVDRVNIFA GAVGLCALYLTFGWCAQILCNIIGVLYPAYISIHAIESSTKQEDTRWLIY WVTFGIFTVIEYFSGLLTSLIPFYWLLKCTFLIWCMLPNKHNGSTIIYHK LVRPYLLKHHESVDMIIDNGTMTHD	55-77	97-127
D. erecta	CG4960	XM_001981716	Dere\GG12216	predicted transcript	>Dere_CG4960 ATGGCAGCCCAGGTAACTCAGGTGCAGCGGTTCTTCAATGGCTACAAGCA GGATGTGAGCCGATCTCTGCGAGATGCGTCGAAGCCGTGGACCAAAGTCT TTGATGCCATGGAGGAGAAGACCGGCGTGGACAGGGTCAATATTTTCGTG GGTGCTATTGGACTCTGCGCCCTCTACCTGACCTTCGGCTGGGGCGCCCA GATACTGTGCAACATTATTGGGGTTCTGTACCCGGCATACATTTCCATCC ATGCCATTGAGTCCAGTACAAAGCAGGACGACACCAGGTGGCTGATCTAC TGGGTCACTTTTGCCATCTTCACTGTCATTGAATTCTTTTCGGACCTGTT AACCTCGATGATTCCCTTCTACTGGCTAC…	>Dere_CG4960 MAAQVTQVQRFFNGYKQDVSRSLRDASKPWTKVFDAMEEKTGVDRVNIFV GAIGLCALYLTFGWGAQILCNIIGVLYPAYISIHAIESSTKQDDTRWLIY WVTFAIFTVIEFFSDLLTSMIPFYWLLKCAFLIWCMLPIKQNGSTIIYHK LVRPYFLKHSESFD	46-68	105-127
D. melanogaster	CG17734	NM_141806	Dmel\CG17734	CG17734-RA transcript	>Dmel_CG17734 ATGAGTTCCAAGTCCCTTTTCGACAGCGAGGAGGATGCCGCTCAGGCCAA CAAATTATCCAGGAAAGCAAAGGAATCGCCCTTCATGCTTGTGGGTATTA CCGGATTCGTGGCCGCCGGATTGATTGGAGCGTACAAGTACCGGAACCGC GGAACGATGAGCACCAGCGTCTTCCTGATGCAGCTGCGAGTCGCCGCCCA GGGAACCGTCGTCGGATGTCTGACCCTCGGACTGGCCTACAGCATGGCCA AGGAGTACCTGTTCGACAAGGCGCCCAAGGAAAACACAAAGTCATTGACT AACTAA	>Dmel_CG17734 MSSKSLFDSEEDAAQANKLSRKAKESPFMLVGITGFVAAGLIGAYKYRNR GTMSTSVFLMQLRVAAQGTVVGCLTLGLAYSMAKEYLFDKAPKENTKSLT N	28-45	58-80
D. simulans	CG17734	XM_002103847	Dsim\GD20668	predicted transcript	>Dsim_CG17734 ATGAGTTCCAAGTCCCTTTTCGACAGCGAGGAGGATGCCGCTCAGGCCAA CAAGCTCTCCAGGAAAGCCAAGGAATCGCCCTTCATGCTTGTGGGTATTG CCGGATTCGTGGCCGCCGGATTGATTGGAGCATACAAGTACCGGAACCGC GGAACGATGAGCACCAGCGTCTTCCTGATGCAGCTGCGAGTCGCCGCCCA GGGAACCGTCGTCGGATGCCTGACCCTCGGACTGGGCTACAGCATGGCCA AGGAGTACCTGTTCGACAAGGCGCCCAAGGAGAATACAAAGTCATTGACT AACTAA	>Dsim_CG17734 MSSKSLFDSEEDAAQANKLSRKAKESPFMLVGIAGFVAAGLIGAYKYRNR GTMSTSVFLMQLRVAAQGTVVGCLTLGLGYSMAKEYLFDKAPKENTKSLT N	28-45	58-80
D. sechellia	CG17734	XM_002031604	Dsec\GM26107	predicted transcript	>Dsec_CG17734 ATGAGTTCCAAGTCCCTTTTCGACAGCGAGGAGGATGCCGCTCAGGCCAA CAAGTTCTCCAGGAAAGCCAAGGAATCGCCCTTCATGCTTGTGGGTATTG CCGGATTCGTGGCCGCCGGATTGATTGGAGCGTACAAGTACCGGAACCGC GGAACGATGAGCACCAGCGTCTTCCTGATGCAGCTGCGAGTCGCCGCCCA GGGAACCGTCGTTGGATGCCTGACCCTCGGACTGGGCTACAGCATGGCCA AGGAGTACCTGTTCGACAAGGCGCCCAAGGAGAATACAAAGTCATTGACT AACTAA	>Dsec_CG17734 MSSKSLFDSEEDAAQANKFSRKAKESPFMLVGIAGFVAAGLIGAYKYRNR GTMSTSVFLMQLRVAAQGTVVGCLTLGLGYSMAKEYLFDKAPKENTKSLT N	28-45	58-80
D. yakuba	CG17734	XM_002097159	Dyak\GE24630	predicted transcript	>Dyak_CG17734 ATGAGTTCCAAGTCCCTTTTCGACAGTGAGGAGGATGCCGCCCAGGCCAA CAAATTCTCTAGGAAAGCCAAGGAATCGCCCTTCATGCTTGTGGGTATTG GTGGATTCGTGGCCGCCGGATTGATTGGAGCGTACAAGTACCGGAACCGT GGAACCATGAGCACCAGCGTCTTCCTGATGCAGCTGCGAGTGGCCGCCCA GGGAACCGTCGTCGGATGCCTGACCCTCGGACTGGCCTACAGCATGGCCA AGGAGTACCTGTTCGACAAGGCGCCCAAGGAGAATACAAAGTCATTGACT AACTAA	>Dyak_CG17734 MSSKSLFDSEEDAAQANKFSRKAKESPFMLVGIGGFVAAGLIGAYKYRNR GTMSTSVFLMQLRVAAQGTVVGCLTLGLAYSMAKEYLFDKAPKENTKSLT N	28-45	58-80
D. erecta	CG17734	XM_001980542	Dere\GG17229	predicted transcript	>Dere_CG17734 ATGAGTTCCAAGTCCCTTTTCGACAGTGAGGAGGATGCCGCCCAGGCCAA CAAACTCTCTAGGAAAGCCAAAGAGTCGCCCTTCATGCTTGTGGGTATTG GCGGGTTCGTAGCCGCCGGATTGATTGGAGCGTACAAGTACCGGAACCGT GGAACGATGAGCACCAGCGTCTTCCTCATGCAGCTGCGAGTGGCCGCCCA GGGAACCGTCGTCGGATGCCTGACCCTCGGTCTGGCCTACAGCATGGCCA AGGAGTACCTGTTCGACAAGGCGCCCAAGGAGAATACAAAGTCATTGACT AACTAA	>Dere_CG17734 MSSKSLFDSEEDAAQANKLSRKAKESPFMLVGIGGFVAAGLIGAYKYRNR GTMSTSVFLMQLRVAAQGTVVGCLTLGLAYSMAKEYLFDKAPKENTKSLT N	28-45	58-80
D. eugracilis	CG17734	JH402887 AFPQ01000000		contig	>Deug_CG17734 ATGAGTTCCAAGTCCTTTTTCGACAGCGACGAAGATGCCGCCCAGTCCAACAAATTGGCA AGGAAAGCCAAGGAATCGCCCTTCATGCTAGTAGGTATTGCAGGATTCGTGGCCGCCGGA GTTATTGGAGCATACAAGTACCGAAACCGTGGAACGATGAGCACTAGTGTGTTCCTGATG CAGTTGCGAGTTGCCGCACAGGGAACCGTGGTTGGTTGTCTGACCGTTGGATTGGCCTAC AGTATGGCGAAGGAATACTTGTTCGACAAGGCGCCTAAGGAAAATACAAAGTCATTGACT AACTAA	>Deug_CG17734 MSSKSFFDSDEDAAQSNKLARKAKESPFMLVGIAGFVAAGVIGAYKYRNRGTMSTSVFLM QLRVAAQGTVVGCLTVGLAYSMAKEYLFDKAPKENTKSLTN	28-45	58-80
D. biarmipes	CG17734	JH400113 AFFD01000000		contig	>Dbia_CG17734 ATGAGTTCAAAGTCACTTTTCGACAGCGAGGAGGATGCTGCCCAGGCCAACAAACTGTCC AGGAAAGCCAAGGAGTCGCCCTTCATGCTAGTGGGTATTGCCGGTTTTGTGGCCGCCGGA GCGATTGGCGCGTACAAGTACCGGAACCGCGGCACGATGAGCACGAGTGTGTTCCTGATG CAGCTGCGAGTGGCCGCCCAGGGCACCGTGGTCGGCTGCCTGACCATTGGACTGGCCTAC AGCATGGCCAAGGAGTACCTGTTCGACAAGGCGCCCAAGGAGAATACAAAGTCACTGAAT AACTAA	>Dbia_CG17734 MSSKSLFDSEEDAAQANKLSRKAKESPFMLVGIAGFVAAGAIGAYKYRNRGTMSTSVFLM QLRVAAQGTVVGCLTIGLAYSMAKEYLFDKAPKENTKSLNN	28-45	58-80
D. ficusphila	CG17734	GL987753 AFFG01000000		contig	>Dfic_CG17734 ATGAGTTCCAAGTCCTTATTCGACAGCGAGGAAGATGCCGCCCAGTCAAACAAATTGTCA AGGAAGGCCAAGGAATCGCCCTTTATGCTAGTGGGTATTGCCGGATTCGTGGCCGCCGGG CTGATTGGAGCGTACAAGTACCGGAACCGGGGAACGATGAGCACCAGTGTTTTTCTGATG CAGCTTCGTGTGGCAGCCCAAGGAACCGTTGTGGGTTGTCTGACTGTAGGACTGGCCTAC AGCATGGCCAAGGAGTACCTGTTCGACAAGGCGCCCAAGGAAAATGCAAAGTCATTGACT AACTAA	>Dfic_CG17734 MSSKSLFDSEEDAAQSNKLSRKAKESPFMLVGIAGFVAAGLIGAYKYRNRGTMSTSVFLM QLRVAAQGTVVGCLTVGLAYSMAKEYLFDKAPKENAKSLTN	28-45	58-80
D. elegans	CG17734	JH109994 AFFF01000000		contig	>Dele_CG17734 ATGAGCTCCAAGTCCTTATTCGACAGCGAGGAAGATGCCGCCCAGGCCAACAAATTGTCC AGGAAAGCCAAGGAATCACCCTTCATGCTAGTGGGTATTGGCGGATTCTTAGCAGCTGGA CTGATTGGTGCGTACAAGTACCGGACCCGTGGAACGATGAGCACCAGTGTGTTTCTGATG CAGTTGCGTGTGGCCGCCCAGGGAACCGTAGTCGGATGTCTGACTATCGGATTGGCCTAC AGCATGGCCAAGGAGTACCTATTCGACAAGGCGCCCAAGGAAAATGCAAAATCACTGACT AACTGA	>Dele_CG17734 MSSKSLFDSEEDAAQANKLSRKAKESPFMLVGIGGFLAAGLIGAYKYRTRGTMSTSVFLM QLRVAAQGTVVGCLTIGLAYSMAKEYLFDKAPKENAKSLTN	28-45	58-80
D. rhopaloa	CG17734	JH407202 AFPP01000000		contig	>Drho_CG17734 ATGAGCTCCAAGTCCTTATTCGACAGCGAGGAAGATGCCGCTCAGGCCAACAAATTGGCC AGGAAAGCCAAGGAATCACCCTTTATGCTAGTGGGTATTGGCGGATTCGTAGCCGCCGGT TTAATTGGAGCGTACAAGTACCGCAACCGTGGAACGATGAGCACCAGTGTGTTCCTGATG CAGTTGCGTGTGGCCGCCCAGGGAACTGTAGTCGGTTGTCTGACCATCGGATTGGCCTAC AGCATGGCCAAGGAGTACCTATTCGACAAGGCGCCCAAGGAAAATACAAAATCACTGACT AACTAA	>Drho_CG17734 MSSKSLFDSEEDAAQANKLARKAKESPFMLVGIGGFVAAGLIGAYKYRNRGTMSTSVFLM QLRVAAQGTVVGCLTIGLAYSMAKEYLFDKAPKENTKSLTN	28-45	58-80
D. kikkawai	CG17734	JH111061 AFFH01000000		contig	>Dkik_CG17734 ATGAGTTCCAAGTCCCTATTCGAAAGCGACGAGGATGCCGCCCAGGCCAACAAATTCGCC AAGAAGGCCAAAGAAAGCCCTTTTATGCTAGTGGGTATTGCTGGATTTGTGGCCGCCGGA TTGATTGGGGCGTACAAGTACAAGAACCGCGGGACGATGAGCACCAGCGTATTCCTGATG CAGCTGCGTGTGGCGGCACAGGGGACCGTGGTCGGCTGCTTGACCGTCGGATTGGCCTAC AGTATGGCTAAGGAGTACCTCTTCGAAAAGGCGCCCAAGGAGAATACCAAGTCACTGACT AACTAA	>Dkik_CG17734 MSSKSLFESDEDAAQANKFAKKAKESPFMLVGIAGFVAAGLIGAYKYKNRGTMSTSVFLM QLRVAAQGTVVGCLTVGLAYSMAKEYLFEKAPKENTKSLTN	28-45	NS, but prob >0.8 @ 65-79
D. bipectinata	CG17734	JH401656 AFFE01000000		contig	>Dbip_CG17734 ATGAGTTCAAAATCCTTTTTCGAAAGTGACGAGGATGCTGCCCAGAGCAACAAATTGTCC AGGAAGGCAAAGGAATCGCCCTTCATGCTAGTGGGTATCGCCGGATTTGTGGCGGCAGGA GTGATTGGAGCCTACAAATACCGGAACCGTGGAACCATGAGCACCAGCGTATTCCTGATG CAGTTGCGTGTGGCCGCCCAGGGAACCGTTGTCGCTTGCCTGACCGCTGGCTTGGCCTAT TCGATGGCCAAGGAGTACATATTCGACAAGGCTCCCAAGGAAAACCCCAAATCCCTGACT AACTAA	>Dbip_CG17734 MSSKSFFESDEDAAQSNKLSRKAKESPFMLVGIAGFVAAGVIGAYKYRNRGTMSTSVFLM QLRVAAQGTVVACLTAGLAYSMAKEYIFDKAPKENPKSLTN	28-45	58-80
D. ananassae	CG17734	XM_001954183	Dana\GF18164	predicted transcript	>Dana_CG17734 ATGAGTTCAAAATCCTTTTTCGAAAGTGACGAGGATGCTGCCCAGAGCAA CAAATTGTCCAGGAAGGCGAAGGAATCGCCCTTCATGCTAGTGGGCATCG CCGGATTTGTGGCGGCCGGAGTGATTGGAGCCTACAAGTACCGGAACCGT GGCACCATGAGCACCAGCGTGTTCCTGATGCAGTTGCGTGTGGCCGCCCA GGGAACCGTGGTCGCTTGCTTGACCGCCGGACTGGCCTATTCGATGACCA AGGAGTACATATTCGACAAGGCTCCCAAGGAGAACCCCAAATCCCTGACT AACTAA	>Dana_CG17734 MSSKSFFESDEDAAQSNKLSRKAKESPFMLVGIAGFVAAGVIGAYKYRNR GTMSTSVFLMQLRVAAQGTVVACLTAGLAYSMTKEYIFDKAPKENPKSLT N	28-45	58-80
D. pseudoobscura	CG17734	XM_001359950	Dpse\GA14631	predicted transcript	>Dpse_CG17734 ATGAGCTCCAAATCCTTTTTTGTTGAGGACGATGCTGAACAGTCCAACAA ACTAGCCAGGAAGGCCAAGGAATCGCCGTTTATGCTAGTCGGCATTGCCG GATTCGTGGCGGCAGGACTGATTGGTGCCTACAAGTACAAGCACCGTGGG ACTATGAGCACCAGCGTGTTCCTGATGCAGCTCCGTGTGGCGGCCCAGGG TACCGTCGTGGGCTGTCTAACAGCGGGACTGGCATACACAATGGCCAAGG AGTACCTGTTCGATAAGGAGCCCAAGGAAAATTCCAAGCCACTGACTAAC TAA	>Dpse_CG17734 MSSKSFFVEDDAEQSNKLARKAKESPFMLVGIAGFVAAGLIGAYKYKHRG TMSTSVFLMQLRVAAQGTVVGCLTAGLAYTMAKEYLFDKEPKENSKPLTN	27-44	57-79
D. persimilis	CG17734	XM_002019800	Dper\GL12612	predicted transcript	>Dper_CG17734 ATGAGCTCCAAATCCTTTTTTGTTGAGGACGATGCTGAACAATCCAACAA ACTAGCCAGGAAGGCCAAGGAATCGCCGTTTATGCTAGTCGGCATTGCTG GATTCGTGGCGGCAGGACTGATTGGTGCCTACAAGTACAAGCACCGTGGG ACTATGAGCACCAGCGTGTTCCTGATGCAGCTCCGTGTGGCGGCCCAGGG TACCGTCGTGGGCTGTCTAACAGCGGGACTGGCATACACAATGGCCAAGG AGTACCTGTTCGATAAGGAGCCCAAGGAAAATTCCAAGCCACTGACTAAC TAA	>Dper_CG17734 MSSKSFFVEDDAEQSNKLARKAKESPFMLVGIAGFVAAGLIGAYKYKHRG TMSTSVFLMQLRVAAQGTVVGCLTAGLAYTMAKEYLFDKEPKENSKPLTN	27-44	57-79
D. wilistoni	CG17734	XM_002073140	Dwil\GK13290	predicted transcript	>Dwil_CG17734 ATGAGTGCTCCTAAATCCTTTTTCGAAAGTGAAGAAGATGTAGCGCAGTC AAACAAATTGGCGAGAAAGGCCAAGGAGTCGCCCTTTATGCTGGTTGGTA TCGCTGGCTTTGTGGCAGCTGGCTTGATTGGCGCCTACAAATACAAGCAT CGTGGCACAATGAGCACCAGTGTATTCCTTATGCAATTGCGTGTGGCCGC CCAAGGAACAGTTGTCAGTTGTCTGACTATTGGACTCGCCTATACGATGG CCAAGGAATATCTCTTCGACAAGCAGCCCAAGGAAAATACAAAATCTTTG ACTAACTAA	>Dwil_CG17734 MSAPKSFFESEEDVAQSNKLARKAKESPFMLVGIAGFVAAGLIGAYKYKH RGTMSTSVFLMQLRVAAQGTVVSCLTIGLAYTMAKEYLFDKQPKENTKSL TN	29-46	65-84
D. mojavensis	CG17734	XM_002000099	Dmoj\GI10064	predicted transcript	>Dmoj_CG17734 ATGAGTTCGAAATCCATATTTGAAACCGAAGAAGATGTGGCGCAGGCCAA CAAGTTTGTGAATAAGGCCAAGGATTCTCCCTTTATGTTGGTCGGCATTG CTGGCTTCGTGGCAGCGGGTCTGATCGGTGCGTACAAATACAAGAATCGC GGCACGATGAGTACCAGCGTCTTCCTCATGCAGCTGCGTGTGGCCGCGCA AGGCACAGTCGTCGGTTGCCTGACCGTTGGACTCGGCTATCAGATGGCCA AGGAGTATCTGTTCGACAAGAAGCCCAAGGAGAAGTAA	>Dmoj_CG17734 MSSKSIFETEEDVAQANKFVNKAKDSPFMLVGIAGFVAAGLIGAYKYKNR GTMSTSVFLMQLRVAAQGTVVGCLTVGLGYQMAKEYLFDKKPKEK	28-45	NS, but prob >0.8 @ 65-79
D. virilis	CG17734	XM_002053254	Dvir\GJ23799	predicted transcript	>Dvir_CG17734 ATGAGTTCAAAATCACTATTTGAAACGGAAGATGATGTAGCGCAAGCCAA CAAGTTCGCTAACAAGGCAAAGGAGTCTCCTTTCATGTTGATTGGCATTG CTGGCTTTGTGGCGGCGGGTCTGATCGGTGCCTACAAATATAAAAACCGT GGCACGATGAGCACAAGCGTTTTCCTGATGCAGCTGCGTGTGGCAGCGCA GGGTACCGTAGTGGGCTGCCTGACCGTGGGACTTGGATATCAAATGGCTA AGGAGTATCTGTTTGACAAGGCGCCCAAAGAAAATTTGAAGTCTTTGACT AATTAA	>Dvir_CG17734 MSSKSLFETEDDVAQANKFANKAKESPFMLIGIAGFVAAGLIGAYKYKNR GTMSTSVFLMQLRVAAQGTVVGCLTVGLGYQMAKEYLFDKAPKENLKSLT N	28-45	NS, but prob >0.8 @ 65-78
D. grimshawi	CG17734	XM_001989405	Dgri\GH18805	predicted transcript	>Dgri_CG17734 ATGAGTTCCAAATCACTCTTTGCAAGCGAAGAAGATGCAGCGCAAGCTAA CAAATTCGCTAACAAGGCCAAGGAATCGCCATTCATGTTGGTTGGCATTG CTGGCTTCGTGGCGGCGGGTCTAATCGGTGCCTACAAGTACAGGAATCGC GGCACGATGAGCACCAGTGTGTTCCTTATGCAACTGCGTGTGGCCGCACA GGGAACCGTTGTGGGCTGCCTGACGCTGGGCCTGGGCTATCAAATGGCCA AGGAGTATCTTTTCGAAAAGGAGCCGAAGGAAAATGTGAAGTCATTGACT AATTAA	>Dgri_CG17734 MSSKSLFASEEDAAQANKFANKAKESPFMLVGIAGFVAAGLIGAYKYRNR GTMSTSVFLMQLRVAAQGTVVGCLTLGLGYQMAKEYLFEKEPKENVKSLT N	28-45	NS, but prob >0.7 @ 64-78
D. melanogaster	CG11825	NM_136739	Dmel\CG11825	CG11825-RA transcript	>Dmel_CG11825 ATGAGTTCCAATTCTCTATTCGAAACCGACGAAGATGTCGCTCAGGCAAA CAAGTTATCCCGAAAAGTGAAGGAGTCCCCCTTTATGCTGGTGGGTATTG CCGGATTCGTGGCCGCAGGTTTGATTGGAGCCTACAAATATCGGAACCGA GGCAGCATGAGCACCAGCGTCTTTCTGATGCAGTTGCGTGTGGCTGCCCA GGGAACCGTCGTTGGATGTTTGACAGCCGGATTGGCGTACACCATGGCCA AGGAGTACCTGCTCCACGAGGAACCGAAAAGCAATACCAGGCCAGACGAA TAA	>Dmel_CG11825 MSSNSLFETDEDVAQANKLSRKVKESPFMLVGIAGFVAAGLIGAYKYRNR GSMSTSVFLMQLRVAAQGTVVGCLTAGLAYTMAKEYLLHEEPKSNTRPDE	28-45	NS, but prob >0.8 @ 68-77
D. simulans	CG11825	XM_002080873	Dsim\GD10739	predicted transcript	>Dsim_CG11825 ATGAGTTCCAATTCTCTGTTCGAAACCGACGAAGATGTCGCTCAGGCCAA CAAGTTATCCCGGAAAGTGAAGGAATCCCCCTTCATGCTGGTCGGTATTG CCGGTTTCGTGGCCGCAGGTTTGGTTGGAGCCTACAAATATCGGAACCGA GGCACCATGAGCACCAGCGTCTTTCTGATGCAGTTGCGTGTGGCTGCCCA GGGAACCGTCGTCGGATGTTTGACAGCCGGATTGGCGTACACAATGGCCA AGGAGTACCTGTTCCACGAGGAACAGAAAAGCAATACCAGGCCAGAGGAA TAA	>Dsim_CG11825 MSSNSLFETDEDVAQANKLSRKVKESPFMLVGIAGFVAAGLVGAYKYRNR GTMSTSVFLMQLRVAAQGTVVGCLTAGLAYTMAKEYLFHEEQKSNTRPEE	28-45	NS, but prob >0.8 @ 66-78
D. sechellia	CG11825	XM_002033208	Dsec\GM20525	predicted transcript	>Dsec_CG11825 ATGAGTTCCAATTCTCTGTTCGAAACCGACGAAGATGTCGCTCAGGCCAA CAAGTTATCCCGGAAAGTGAAGGAATCCCCCTTCATGCTGGTTGGTATTG CCGGATTCGTGGCCGCAGGTTTGGTTGGAGCCTACAAATATCGGAACCGA GGCACCATGAGCACCAGCGTCTTTCTGATGCAGTTGCGTGTGGCTGCCCA GGGAACCGTCGTCGGATGTTTGACAGCCGGATTGGCGTACACAATGGCCA AGGAGTACCTGTTCCATGAGGAACCGAAAAGCAATACCAGGCCAGGCGAA TAA	>Dsec_CG11825 MSSNSLFETDEDVAQANKLSRKVKESPFMLVGIAGFVAAGLVGAYKYRNR GTMSTSVFLMQLRVAAQGTVVGCLTAGLAYTMAKEYLFHEEPKSNTRPGE	28-45	NS, but prob >0.8 @ 68-79
D. yakuba	CG11825	CM000157		contig	>Dyak_CG11825 ATGAGTTCCAATTCTCTCTTCGAAACCGAAGAAGATGTCGCTCAGGCAAACAAATTATCCCGGAAGGTGAAG GAATCGCCCTTTATGCTGGTGGGTATTGCCGGATTTGTGGCCGCAGGTTTGGTTGGAGCCTACAAATATCGG AACCGAGGCACCATGAGTACCAGCGTCTTTTTGATGCAGCTGCGTGTGGCTGCCCAGGGAACAGTCGTCGGA TGTTTGACCGCCGGATTGGCCTACACCATGGCCAAGGAGTACCTGATCCACGAGGAGCCGCAAAGCATTACC AGGCCAGACGAATAA	>Dyak_CG11825 MSSNSLFETEEDVAQANKLSRKVKESPFMLVGIAGFVAAGLVGAYKYRNRGTMSTSVFLM QLRVAAQGTVVGCLTAGLAYTMAKEYLIHEEPQSITRPDE	28-45	NS, but prob >0.7 @ 66-78
D. eugracilis	CG11825	JH402775 AFPQ01000000		contig	>Deug_CG11825 ATGAGTTCCAATTCTCTGTTCGAAACCGAGGAAGATGTCGCTCAGGCCAACAAGCTGTCCAGAAAAGTCAAG GAATCCCCATTTATGCTAGTGGGTATTGCCGGATTCGTGGCCGCCGGTTTGGTTGGAGCCTACAAATATCGA CATCGTGGAACCATGAGCACCAGTGTCTTCCTGATGCAGCTGCGTGTGGCCGCCCAGGGAACCGTCGTCGGG TGTTTGACCGCCGGACTGGCCTATACCATGGCGAAGGAATACCTGCTCCACGAAGATACTAAAAGCAATACT AAGCCAGTCGACTAA	>Deug_CG11825 MSSNSLFETEEDVAQANKLSRKVKESPFMLVGIAGFVAAGLVGAYKYRHRGTMSTSVFLM QLRVAAQGTVVGCLTAGLAYTMAKEYLLHEDTKSNTKPVD	28-45	NS, but prob >0.8 @ 66-79
D. biarmipes	CG11825	JH399958 AFFD01000000		contig	>Dbia_CG11825 ATGAGTTCCAATTCCCTGTTCGAAACCGACGAAGATCTCGCCCAGGCCCACAAGTTGTCCAGGAAGGTGAAG GAATCTCCCTTCATGCTGGTGGGGATTGCCGGATTCGTGGCCGCCGGTCTGGTCGGGGCCTACAAATACCGG AACCGAGGTTCCATGAGCACCAGCGTCTTCCTGATGCAGCTGCGAGTGGCCGCCCAGGGAACGGTGGTGGGA TGCTTGACCGCCGGACTGGCCTACACCATGGCCAAGGAGTATCTGTTCCACGAAGAACCCAAGGACAACAGC AAGCCAGTCGAGTGA	>Dbia_CG11825 MSSNSLFETDEDLAQAHKLSRKVKESPFMLVGIAGFVAAGLVGAYKYRNRGSMSTSVFLM QLRVAAQGTVVGCLTAGLAYTMAKEYLFHEEPKDNSKPVE	28-45	57-79
D. takahashii	CG11825	JH113034 AFFI01000000		contig	>Dtak_CG11825 ATGAGTTCCAATTCCCTGTTCGAAACCGACGAAGATGTCGCCCAGGCCAATAAATTGTCCAAAAAGGTCAAA GAATCTCCTTTTATGCTAGTGGGCATTGCCGGATTCGTGGCCGCCGGTCTGGTTGGAGCCTACAAATACCGC AACCGTGGATCCATGAGCACCAGCGTCTTTTTGATGCAGTTGCGAGTGGCTGCCCAGGGAACCGTAGTCGGA TGTTTGACCGCCGGACTGGCCTACACCATGGCCAAGGAGTATCTACTCCACGAAGAGCCCAAGAACAACACA AAGTCTGTCAAGTAA	>Dtak_CG11825 MSSNSLFETDEDVAQANKLSKKVKESPFMLVGIAGFVAAGLVGAYKYRNRGSMSTSVFLM QLRVAAQGTVVGCLTAGLAYTMAKEYLLHEEPKNNTKSVK	28-45	NS, but prob >0.7 @ 65-79
D. ficusphila	CG11825	GL987888 AFFG01000000		contig	>Dfic_CG11825 ATGAGTTCCAATTCGCTGTTTGAAACCGAAGAAGATGTCGCCCAGGCCAACAAGTTGTCCCGAAAAATGAAG GAATCCCCCTTCATGCTGGTGGGGATTGCCGGATTCGTGGCCGCCGGGCTGGTTGGAGCCTACAAATACCGG AACCGAGGATCGATGAGCACCAGCGTGTTTCTGATGCAGTTGCGAGTGGCCGCCCAGGGAACTGTGGTAGGC TGTTTGACTGCCGGGTTAGCTTACACAATGGCCAAGGAGTATCTGTTGCACGAAAATTCAAAGGACGATATC AAAAATTACGACTAA	>Dfic_CG11825 MSSNSLFETEEDVAQANKLSRKMKESPFMLVGIAGFVAAGLVGAYKYRNRGSMSTSVFLM QLRVAAQGTVVGCLTAGLAYTMAKEYLLHENSKDDIKNYD	28-45	NS, but prob >0.8 @ 66-79
D. elegans	CG11825	JH110213 AFFF01000000		contig	>Dele_CG11825 ATGAGTTCCAGTTCCCTCTTTGAAAACGACGAAGATGTTGCCCAGGCCAACAAGTTGTCCAGAAAAGTCAAG GAATCTCCCTTTATGCTAGTGGGTATTGCCGGTTTCGTGACCGCTGGTTTGGTTGGAGCCTACAAATACCGA AATCGCGGATCAATGAGCACCAGCGTCTTCCTAATGCAACTGCGTGTGGCTGCCCAGGGAACCGTAGTCGGA TGTTTGACCGCCGGATTGGCCTACACCATGGCCAAAGAGTATCTGCTGCACGAAGAGCCAAGGGAAAATGCG AAGCCAGTCGACTAA	>Dele_CG11825 MSSSSLFENDEDVAQANKLSRKVKESPFMLVGIAGFVTAGLVGAYKYRNRGSMSTSVFLM QLRVAAQGTVVGCLTAGLAYTMAKEYLLHEEPRENAKPVD	28-45	NS, but prob >0.7 @ 64-79
D. rhopaloa	CG11825	JH406479 AFPP01000000		contig	>Drho_CG11825 ATGAGTTCCAATTCCCTCTTTGAAACCGACGAAGATGTCGCCCAAGCCAACAAGTTGTCCAGAAAGGTCAAG GAATCTCCCTTTATGCTCGTGGGCATTGCCGGGTTCGTGGCCGCCGGTCTAGTTGGGGCCTACAAATATCGG AACCGCGGAACGATGAGCACCAGCGTCTTCCTAATGCAGCTCCGTGTGGCCGCCCAGGGAACCGTAGTCGGA TGTTTGACCGCCGGATTGGCCTACACCATGGCCAAGGAGTATCTGCTCCACGAAGAGCCAAAGAACAATTCA AAACCAGTCGATTAA	>Drho_CG11825 MSSNSLFETDEDVAQANKLSRKVKESPFMLVGIAGFVAAGLVGAYKYRNRGTMSTSVFLM QLRVAAQGTVVGCLTAGLAYTMAKEYLLHEEPKNNSKPVD	28-45	NS, but prob >0.8 @ 66-78
D. melanogaster	Sep2	NM_079693	Dmel\Sep2	Sep2-RA transcript	>Dmel_Sep2 ATGTCCGTTGAGGTGGATTTCGTCGACAAGAAGGAGGTGCACCTCCGCAC CCTGAAGCAGTCCGGTCACGTGGGATTCGACAGCTTGCCTGACCAACTGG TCAACAAGAGTGTCCAGAATGGATTCGTCTTCAACGTCATGTGTATAGGC GAAACCGGACTGGGCAAGTCGACGCTGATGGACACGCTGTTCAACACCAG CTTCGAGTCCACGCCGAGTCCCCACACTTTGCCGAGCGTCAAGTTGAAGG CACACACCTACGAGCTGCAGGAGAGCAATGTGCGACTCAAGCTCACCATC TGCGACACGGTTGGCTACGGCGATCAGATCAACAAGGACGACTCGTTCAA GGCGGTGGTGGACTACATCGACGCACAGTTC…	>Dmel_Sep2 MSVEVDFVDKKEVHLRTLKQSGHVGFDSLPDQLVNKSVQNGFVFNVMCIG ETGLGKSTLMDTLFNTSFESTPSPHTLPSVKLKAHTYELQESNVRLKLTI CDTVGYGDQINKDDSFKAVVDYIDAQFENYLQEELKIKRSLVTCHDSRIH ICLYFICPTGHGLKSLDLVCMKKLDSKVNIIPVIAKADTISKVELQRFKA KIIQELNANGVHIYQFPTDDETVAETNTSMNSHIPFAVVGSTEFIKVGNK LIRARQYPWGTVQVENETHCDFVKLREMLIRTNMEDMREKTHTRHYELYR QKRLEQMGFSDVDSDNKPISFQQTFEAKRSNHLAELQSKEEEVRQMFVQR VKEKEAELKESEKDLHAKFEKLKRDHAEEKR…					331 (N)	404 (L)
D. simulans	Sep2	XM_002102672	Dsim\GD20051	predicted transcript	>Dsim_Sep2 ATGTCCGTTGAAGTGGATTTCGTCGACAAGAAGGAGGTGCACCTCCGCAC CCTGAAGCAGTCCGGTCACGTGGGATTCGACAGCTTGCCGGACCAACTAG TCAACAAGAGTGTCCAGAATGGATTCGTCTTCAACGTCATGTGTATAGGC GAAACCGGACTGGGCAAGTCGACGCTGATGGACACGCTGTTCAACACCAG CTTCGAGTCCACGCCGAGTCCCCACACTTTGCCTAGCGTCAAGTTGAAGG CACACACCTACGAGTTGCAGGAGAGCAATGTGCGACTCAAACTGACCATC TGCGACACGGTTGGCTACGGCGATCAGATCAACAAGGACGACTCGTTCAA GGCGGTGGTGGACTACATCGACGCACAGTTC…	>Dsim_Sep2 MSVEVDFVDKKEVHLRTLKQSGHVGFDSLPDQLVNKSVQNGFVFNVMCIG ETGLGKSTLMDTLFNTSFESTPSPHTLPSVKLKAHTYELQESNVRLKLTI CDTVGYGDQINKDDSFKAVVDYIDAQFENYLQEELKIKRSLVSCHDSRIH ICLYFICPTGHGLKSLDLVCMKKLDSKVNIIPVIAKADTISKVELQRFKA KIIQELNANGVHIYQFPTDDETVAETNTSMNSHIPFAVVGSTEFIKVGNK LIRARQYPWGTVQVENETHCDFVKLREMLIRTNMEDMREKTHTRHYELYR QKRLEQMGFSDVDSDNKPISFQQTFEAKRSNHLAELQSKEEEVRQMFVQR VKEKEAELKESEKDLHAKFEKLKRDHAEEKR…					331 (N)	404 (L)
D. sechellia	Sep2	XM_002043429	Dsec\GM23178	predicted transcript	>Dsec_Sep2 ATGTCCGTTGAGGTGGATTTCGTCGACAAGAAGGAGGTGCACCTCCGCAC CCTGAAGCAGTCCGGTCACGTGGGATTCGACAGCTTGCCAGACCAACTGG TCAACAAGAGTGTCCAGAATGGATTCGTCTTCAACGTCATGTGTATAGGC GAAACCGGACTGGGCAAGTCGACGCTGATGGACACGCTGTTCAACACCAG CTTCGAGTCCACGCCGAGTCCCCACACTTTGCCCAGCGTCAAGTTGAAGG CACACACCTACGAGCTGCAGGAGAGCAATGTGCGACTCAAGCTGACCATC TGCGACACGGTGGGCTACGGCGATCAGATCAACAAGGACGACTCGTTCAA GGCGGTGGTGGACTACATCGACGCACAGTTC…	>Dsec_Sep2 MSVEVDFVDKKEVHLRTLKQSGHVGFDSLPDQLVNKSVQNGFVFNVMCIG ETGLGKSTLMDTLFNTSFESTPSPHTLPSVKLKAHTYELQESNVRLKLTI CDTVGYGDQINKDDSFKAVVDYIDAQFENYLQEELKIKRSLVTCHDSRIH ICLYFICPTGHGLKSLDLVCMKKLDSKVNIIPVIAKADTISKVELQRFKA KIIQELNANGVHIYQFPTDDETVAETNTSMNSHIPFAVVGSTEFIKVGNK LIRARQYPWGTVQVENETHCDFVKLREMLIRTNMEDMREKTHTRHYELYR QKRLEQMGFSDVDSDNKPISFQQTFEAKRSNHLAELQSKEEEVRQMFVQR VKEKEAELKESEKDLHAKFEKLKRDHAEEKR…					331 (N)	404 (L)
D. yakuba	Sep2	XM_002096402	Dyak\Sep2	predicted transcript	>Dyak_Sep2 ATGTCCGTAGAAGTGGATTTCGTCGACAAAAAGGAGATTCATCTCCGAAC CCTGAAGCAGTCCGGTCACGTGGGATTCGACAGCTTGCCGGACCAACTGG TCAACAAGAGTGTCCAGAATGGATTTGTCTTCAACGTCATGTGTATAGGC GAAACCGGACTGGGCAAATCCACGCTGATGGACACGTTGTTCAACACCAG CTTCGAGTCCACACCGAGTCCCCACACCTTGCCCAGCGTCAAGTTAAAGG CACACACCTACGAGCTGCAGGAGAGCAATGTGCGACTCAAGCTGACCATA TGTGACACGGTGGGCTACGGCGATCAGATTAACAAGGACGACTCGTTTAA GGCGGTGGTGGACTACATCGATGCACAGTTC…	>Dyak_Sep2 MSVEVDFVDKKEIHLRTLKQSGHVGFDSLPDQLVNKSVQNGFVFNVMCIG ETGLGKSTLMDTLFNTSFESTPSPHTLPSVKLKAHTYELQESNVRLKLTI CDTVGYGDQINKDDSFKAVVDYIDAQFENYLQEELKIKRSLVSCHDSRIH ICLYFICPTGHGLKSLDLVCMKKLDSKVNIIPVIAKADTISKVELQRFKA KIIQELNTNGVHIYQFPTDDETVAETNTSMNSHIPFAVVGSTEFIKVGNK LIRARQYPWGTVQVENETHCDFVKLREMLIRTNMEDMREKTHTRHYELYR QKRLEQMGFSDVDSDNKPISFQQTFEAKRSNHLAELQSKEEEVRQMFVQR VKEKEAELKESEKDLHAKFEKLKRDHAEEKR…					331 (N)	403 (Q)
D. erecta	Sep2	XM_001979377	Dere\GG15324	predicted transcript	>Dere_Sep2 ATGTCCGTTGAAGTGGATTTCGTTGACAAGAAGGAGGTTCACCTCCGATC CCTGAAGCAGTCCGGTCACGTGGGATTCGACAGCTTGCCGGACCAACTGG TCAACAAGAGTGTCCAGAATGGATTCGTCTTCAACGTCATGTGTATAGGC GAAACTGGACTGGGCAAATCGACGCTGATGGACACGTTGTTCAACACCAG CTTCGAGTCCACACCGAGCCCCCACACTTTGCCCAGCGTCAAGTTGAAGG CCCACACCTACGAGCTGCAGGAGAGCAATGTGCGACTAAAGCTGACTATC TGTGACACGGTGGGCTACGGCGATCAGATCAACAAGGACGACTCGTTCAA GGCGGTGGTGGACTACATCGACGCACAGTTC…	>Dere_Sep2 MSVEVDFVDKKEVHLRSLKQSGHVGFDSLPDQLVNKSVQNGFVFNVMCIG ETGLGKSTLMDTLFNTSFESTPSPHTLPSVKLKAHTYELQESNVRLKLTI CDTVGYGDQINKDDSFKAVVDYIDAQFENYLQEELKIKRSLVTCHDSRIH ICLYFICPTGHGLKSLDLVCMKKLDSKVNIIPVIAKADTISKVELQRFKA KIIQELNTNGVHIYQFPTDDETVAETNTSMNSHIPFAVVGSTEFIKVGNK LIRARQYPWGTVQVENETHCDFVKLREMLIRTNMEDMREKTHTRHYELYR QKRLEQMGFSDVDSDNKPISFQQTFEAKRSNHLAELQSKEEEVRQMFVQR VKEKEAELKESEKDLHAKFEKLKRDHAEEKR…					331 (N)	404 (L)
D. eugracilis	Sep2	JH402894 AFPQ01000000		contig	>Deug_Sep2 ATGTCCGCCGAAGTGGATTTCGTTAACAAGAAAGAGGTGCACCTCCGCAACCTAAAGCAG TCCGGTCATGTAGGATTCGATAGTTTACCGGACCAATTGGTCAACAAAAGTGTCCAAAAC GGATTCGTCTTCAACGTCATGTGTATAGGCGAAACTGGACTGGGAAAATCGACGCTGATG GACACTCTGTTCAACACCAGTTTCGAGTCTACGCCAAGTCCCCATACCCTGCCCAGTGTC AAGTTAAAGGCACACACCTACGAACTGCAGGAAAGCAACGTGCGGCTCAAGTTGACCATT TGCGATACGGTGGGCTATGGCGACCAGATCAACAAGGACGATTCTTTCAAGGCGGTAGTG GACTACATTGATGCCCAGTTCG…	>Deug_Sep2 MSAEVDFVNKKEVHLRNLKQSGHVGFDSLPDQLVNKSVQNGFVFNVMCIGETGLGKSTLM DTLFNTSFESTPSPHTLPSVKLKAHTYELQESNVRLKLTICDTVGYGDQINKDDSFKAVV DYIDAQFENYLQEELKIKRSLVTCHDSRIHICLYFICPTGHGLKSLDLVCMKKLDSKVNI IPVIAKADTISKVELQRFKAKIIQELNTNGVHIYQFPTDDETVAETNTSMNSHIPFAVVG STEFIKVGNKLIRARQYPWGTVQVENETHCDFVKLREMLIRTNMEDMREKTHTRHYELYR QKRLEQMGFSDVDSDNKPISFQQTFEAKRSNHLAELQSKEEEVRQMFVQRVKEKEAELKE SEKDLHAKFEKLKRDHAEEKRK…					331 (N)	404 (L)
D. biarmipes	Sep2	JH400370 AFFD01000000		contig	>Dbia_Sep2 ATGTCCGCCGAAGTGGATTTCGTGAACAAGAAGGAGGTGCACCTCCGCAACCTGAAGCAG TCCGGCCATGTGGGATTCGACAGCCTGCCGGACCAACTGGTCAACAAGAGTGTCCAGAAC GGATTCGTCTTCAACGTTATGTGTATAGGCGAAACTGGACTGGGCAAGTCGACGCTGATG GACACGCTGTTCAACACCAGCTTCGAGTCCACACCGAGTCCCCATACCCTGCCCAGCGTC AAGTTGAAGGCTCACACCTACGAGCTGCAGGAGAGCAATGTGCGGCTCAAGCTGACCATC TGCGACACGGTGGGCTATGGCGACCAGATCAACAAGGACGACTCGTTCAAGGCGGTGGTG GACTACATTGACGCCCAGTTCG…	>Dbia_Sep2 MSAEVDFVNKKEVHLRNLKQSGHVGFDSLPDQLVNKSVQNGFVFNVMCIGETGLGKSTLM DTLFNTSFESTPSPHTLPSVKLKAHTYELQESNVRLKLTICDTVGYGDQINKDDSFKAVV DYIDAQFENYLQEELKIKRSLVTCHDSRIHICLYFICPTGHGLKSLDLVCMKKLDSKVNI IPVIAKADTISKVELQRFKAKIIQELNSNGVHIYQFPTDDETVAETNTSMNSHIPFAVVG STEFIKVGNKLIRARQYPWGTVQVENETHCDFVKLREMLIRTNMEDMREKTHTRHYELYR QKRLEQMGFSDVDSDNKPISFQQTFEAKRSNHLAELQSKEEEVRQMFVQRVKEKEAELKE SEKDLHAKFEKLKRDHAEEKRK…					331 (N)	404 (L)
D. takahashii	Sep2	JH112997 AFFI01000000		contig	>Dtak_Sep2 ATGTCCGCCGAAGTGGATTTCGTCAACAAGAAGGAGGTGCACCTCCGCAACCTGAAGCAG TCGGGGCACGTGGGATTCGACAGCCTGCCGGACCAATTGGTCAACAAGAGTGTCCAGAAC GGATTCGTCTTCAACGTCATGTGTATAGGCGAAACGGGTCTGGGCAAGTCTACCCTGATG GACACGCTGTTCAACACCAGCTTCGAGTCCACGCCGAGTCCCCATACGCTGCCCAGCGTC AAGTTGAAGGCGCACACCTACGAGCTGCAGGAGAGCAATGTGCGGCTCAAGCTGACCATC TGCGACACCGTCGGCTACGGCGACCAGATCAACAAGGACGACTCGTTCAAGGCGGTGGTG GACTACATAGACGCCCAGTTCG…	>Dtak_Sep2 MSAEVDFVNKKEVHLRNLKQSGHVGFDSLPDQLVNKSVQNGFVFNVMCIGETGLGKSTLM DTLFNTSFESTPSPHTLPSVKLKAHTYELQESNVRLKLTICDTVGYGDQINKDDSFKAVV DYIDAQFENYLQEELKIKRSLVTCHDSRIHICLYFICPTGHGLKSLDLVCMKKLDSKVNI IPVIAKADTISKVELQRFKAKIIQELNTNGVHIYQFPTDDETVAETNTSMNSHIPFAVVG STEFIKVGNKLIRARQYPWGTVQVENETHCDFVKLREMLIRTNMEDMREKTHTRHYELYR QKRLEQMGFSDVDSDNKPISFQQTFEAKRSNHLAELQSKEEEVRQMFVQRVKEKEAELKE SEKDLHAKFEKLKRDHAEEKRK…					331 (N)	404 (L)
D. ficusphila	Sep2	GL987768 AFFG01000000		contig	>Dfic_Sep2 ATGTCTGCCGAGGTAGATTTCGTCAACAAGAAGGAGGTGCATCTCCGAAATCTAAAGCAG TCCGGTCATGTGGGATTCGACAGCTTGCCGGACCAATTGGTCAACAAGAGTGTCCAGAAT GGATTCGTCTTTAACGTCATGTGTATAGGCGAGACCGGATTGGGCAAGTCCACTTTGATG GACACGCTTTTCAACACCAGTTTCGAGTCCACGCCGAGTCCCCACACTTTGCCCAGCGTC AAGTTGAAGGCCCACACCTATGAGCTGCAGGAGAGCAACGTGCGGCTCAAGCTTACCATT TGCGACACGGTTGGCTATGGCGATCAGATCAATAAGGACGACTCGTTTAAGGCGGTGGTC GACTACATCGACGCCCAGTTCG…	>Dfic_Sep2 MSAEVDFVNKKEVHLRNLKQSGHVGFDSLPDQLVNKSVQNGFVFNVMCIGETGLGKSTLM DTLFNTSFESTPSPHTLPSVKLKAHTYELQESNVRLKLTICDTVGYGDQINKDDSFKAVV DYIDAQFENYLQEELKIKRSLVTCHDSRIHICLYFICPTGHGLKSLDLVCMKKLDSKVNI IPVIAKADTISKVELQRFKAKIIQELNTNGVHIYQFPTDDETVAETNTSMNSHIPFAVVG STEFIKVGNKLIRARQYPWGTVQVENETHCDFVKLREMLIRTNMEDMREKTHTRHYELYR QKRLEQMGFSDVDSDNKPISFQQTFEAKRSNHLAELQSKEEEVRQMFVQRVKEKEAELKE SEKDLHAKFEKLKRDHAEEKRK…					331 (N)	404 (L)
D. elegans	Sep2	JH109932 AFFF01000000		contig	>Dele_Sep2 ATGTCCGCCGAAGTAGATTTTGTCAACAAGAAGGAGGTGCACCTCCGCAACCTAAAGCAG TCCGGCCATGTGGGATTCGACAGCCTGCCGGACCAATTGGTCAACAAGAGTGTCCAGAAT GGATTCGTCTTCAACGTCATGTGTATAGGCGAGACCGGATTGGGCAAGTCGACGCTGATG GACACGCTGTTCAACACCAGCTTCGAGTCCACGCCAAGTCCCCACACTCTGCCCAGCGTC AAGTTAAAGGCACACACCTACGAGCTACAGGAGAGCAATGTGCGGCTCAAGCTGACCATT TGCGACACGGTGGGCTATGGCGACCAGATCAACAAGGACGACTCGTTCAAGGCAGTGGTG GACTACATCGACGCCCAGTTCG…	>Dele_Sep2 MSAEVDFVNKKEVHLRNLKQSGHVGFDSLPDQLVNKSVQNGFVFNVMCIGETGLGKSTLM DTLFNTSFESTPSPHTLPSVKLKAHTYELQESNVRLKLTICDTVGYGDQINKDDSFKAVV DYIDAQFENYLQEELKIKRSLVTCHDSRIHICLYFICPTGHGLKSLDLVCMKKLDSKVNI IPVIAKADTISKVELQRFKAKIIQELNTNGVHIYQFPTDDETVAETNTSMNSHIPFAVVG STEFIKVGNKLIRARQYPWGTVQVENETHCDFVKLREMLIRTNMEDMREKTHTRHYELYR QKRLEQMGFSDVDSDNKPISFQQTFEAKRSNHLAELQSKEEEVRQMFVQRVKEKEAELKE SEKDLHAKFEKLKRDHAEEKRK…					331 (N)	404 (L)
D. rhopaloa	Sep2	JH406653 AFPP01000000		contig	>Drho_Sep2 ATGTCCGCCGAAGTGGATTTCGTCAACAAAAAGGAGGTGCACCTCCGTAATCTGAAGCAG TCTGGCCATGTGGGATTCGACAGCCTCCCGGACCAATTGGTCAACAAGAGTGTCCAGAAC GGATTCGTCTTTAACGTCATGTGTATAGGCGAGACGGGACTGGGCAAGTCGACGCTTATG GACACGCTGTTTAATACGAGCTTCGAGTCCACGCCAAGTCCCCACACGCTGCCCAGCGTA AAGTTGAAGGCACACACCTATGAGCTACAGGAGAGCAATGTGCGGCTCAAGCTGACCATT TGCGACACAGTGGGCTATGGCGACCAGATCAACAAGGACGACTCGTTCAAGGCGGTGGTG GACTACATCGATGCCCAATTCG…	>Drho_Sep2 MSAEVDFVNKKEVHLRNLKQSGHVGFDSLPDQLVNKSVQNGFVFNVMCIGETGLGKSTLM DTLFNTSFESTPSPHTLPSVKLKAHTYELQESNVRLKLTICDTVGYGDQINKDDSFKAVV DYIDAQFENYLQEELKIKRSLVSCHDSRIHICLYFICPTGHGLKSLDLVCMKKLDSKVNI IPVIAKADTISKVELQRFKAKIIQELNSNGVHIYQFPTDDETVAETNTSMNSHIPFAVVG STEFIKVGNKLIRARQYPWGTVQVENETHCDFVKLREMLIRTNMEDMREKTHTRHYELYR QKRLEQMGFSDVDSDNKPISFQQTFEAKRSNHLAELQSKEEEVRQMFVQRVKEKEAELKE SEKDLHAKFEKLKRDHAEEKRK…					331 (N)	404 (L)
D. kikkawai	Sep2	JH111431 AFFH01000000		contig	>Dkik_Sep2 ATGTCGGCTGAAGTGGATTTCGTCAACAAGAAGGAGGTTCATCTCCGCAATCTGAAGCAG TCGGGCCATGTGGGCTTCGACAGCCTGCCGGACCAATTGGTCAACAAGAGTGTGCAGAAT GGATTTGTCTTCAACGTCATGTGCATAGGCGAGACCGGACTGGGCAAGTCGACGCTGATG GACACGCTGTTCAACACCAGCTTCGAGTCCACGCCAAGCCCCCACACCCTGCCCAGCGTC AAGTTGAAGGCGCACACATACGAGCTGCAAGAGAGCAACGTGCGGCTAAAGCTGACCATC TGCGACACGGTGGGCTATGGCGATCAGATCAACAAGGACGACTCGTTCAAGGCGGTGGTG GACTACATCGACGCCCAGTTTG…	>Dkik_Sep2 MSAEVDFVNKKEVHLRNLKQSGHVGFDSLPDQLVNKSVQNGFVFNVMCIGETGLGKSTLM DTLFNTSFESTPSPHTLPSVKLKAHTYELQESNVRLKLTICDTVGYGDQINKDDSFKAVV DYIDAQFENYLQEELKIKRSLVTCHDSRIHICLYFICPTGHGLKSLDLVCMKKLDSKVNI IPVIAKADTISKVELQRFKAKIIQELNTNGVHIYQFPTDDETVAETNTSMNSHIPFAVVG STEFIKVGNKLIRARQYPWGTVQVENETHCDFVKLREMLIRTNMEDMREKTHTRHYELYR QKRLEQMGFSDVDSENKPISFQQTFEAKRSNHLAELQSKEEEVRQMFVQRVKEKEAELKE SEKDLHAKFEKLKRDHAEEKRK…					331 (N)	404 (L)
D. bipectinata	Sep2	JH401911 AFFE01000000		contig	>Dbip_Sep2 ATGGCAGCTGAAGTGGATTTTGTTAACAAGAAGGAGGTGCACCTACGCACCCTGAAGCAG TCCGGTCATGTCGGCTTCGATAGCCTGCCGGACCAGTTGGTCAATAAGAGCGTGCAGAAC GGATTCGTCTTTAACGTCATGTGTATAGGCGAGACCGGACTGGGCAAGTCGACGTTGATG GACACGCTCTTCAACACCAGCTTCGAGTCGACGCCGAGCCCCCACACCCTGCCCAGCGTC AAGTTGAAGGCGCACACCTACGAGCTGCAGGAGAGCAACGTGCGGCTCAAGCTGACTATC TGCGACACCGTGGGCTACGGGGACCAGATCAACAAGGACGATTCGTTCAAGGCAGTGGTG GACTACATCGACGCCCAATTCG…	>Dbip_Sep2 MAAEVDFVNKKEVHLRTLKQSGHVGFDSLPDQLVNKSVQNGFVFNVMCIGETGLGKSTLM DTLFNTSFESTPSPHTLPSVKLKAHTYELQESNVRLKLTICDTVGYGDQINKDDSFKAVV DYIDAQFENYLQEELKIKRSLVTCHDSRIHICLYFICPTGHGLKSLDLVCMKKLDSKVNI IPVIAKADTISKVELQRFKAKIIQELNTNGVHIYQFPTDDETVAETNTSMNSHIPFAVVG STEFIKVGNKLIRARQYPWGTVQVENETHCDFVKLREMLIRTNMEDMREKTHTRHYELYR QKRLEQMGFSDVDSENKPISFQQTFEAKRSNHLAELQSKEEEVRQMFVQRVKEKEAELKE SEKDLHAKFEKLKRDHAEEKRK…					331 (N)	404 (L)
D. ananassae	Sep2	XM_001954524	Dana\GF18330	predicted transcript	>Dana_Sep2 ATGGCTGCTGAAGTGGATTTTGTTAACAAGAAGGAGGTGCACCTTCGTAC CCTGAAGCAGTCCGGTCATGTCGGCTTCGATAGCCTGCCGGACCAATTGG TCAATAAGAGCGTGCAGAACGGATTCGTTTTTAACGTCATGTGTATAGGC GAGACTGGACTGGGCAAGTCGACGTTGATGGACACGCTGTTCAACACCAG CTTCGAGTCGACGCCGAGCCCCCACACCCTGCCCAGCGTCAAGTTGAAGG CGCACACCTACGAGCTGCAGGAGAGCAACGTGCGGCTCAAGCTGACTATC TGCGACACGGTGGGATATGGCGACCAAATCAACAAGGACGATTCCTTCAA GGCGGTGGTGGACTACATCGACGCCCAGTTC…	>Dana_Sep2 MAAEVDFVNKKEVHLRTLKQSGHVGFDSLPDQLVNKSVQNGFVFNVMCIG ETGLGKSTLMDTLFNTSFESTPSPHTLPSVKLKAHTYELQESNVRLKLTI CDTVGYGDQINKDDSFKAVVDYIDAQFENYLQEELKIKRSLVTCHDSRIH ICLYFICPTGHGLKSLDLVCMKKLDSKVNIIPVIAKADTISKVELQRFKA KIIQELNTNGVHIYQFPTDDETVAETNTSMNSHIPFAVVGSTEFIKVGNK LIRARQYPWGTVQVENETHCDFVKLREMLIRTNMEDMREKTHTRHYELYR QKRLEQMGFSDVDSENKPISFQQTFEAKRSNHLAELQSKEEEVRQMFVQR VKEKEAELKESEKDLHAKFEKLKRDHAEEKR…					331 (N)	404 (L)
D. pseudoobscura	Sep2	XM_001357758	Dpse\GA18006	predicted transcript	>Dpse_Sep2 ATGACTGCTGAAGTGGATTTCGTCAATAAAAAGGAGATGCATCTACGCAC TCTGAAGCAATCAGGCCATGTGGGATTCGATAGCCTGCCTGATCAATTGG TCAACAAGAGCGTTCAGAACGGATTCGTTTTCAACGTCATGTGTATAGGC GAGACTGGTCTTGGCAAATCCACACTGATGGACACGCTCTTTAACACGAG CTTTGAGTCGACGCCAAGCCCCCACACCCTGCCCAGCGTTAAGTTGAAGG CCCACACGTACGAGCTGCAGGAGAGCAATGTGCGGCTCAAGCTGACAATT TGCGACACAGTGGGCTATGGGGATCAGATCAACAAAGACGATTCGTTCAA GGCGGTCGTCGACTACATCGATGCCCAGTTC…	>Dpse_Sep2 MTAEVDFVNKKEMHLRTLKQSGHVGFDSLPDQLVNKSVQNGFVFNVMCIG ETGLGKSTLMDTLFNTSFESTPSPHTLPSVKLKAHTYELQESNVRLKLTI CDTVGYGDQINKDDSFKAVVDYIDAQFENYLQEELKIKRSLVTCHDSRIH ICLYFICPTGHGLKSLDLVCMKKLDSKVNIIPVIAKADTISKVELQRFKA KIIQELNTNGVHIYQFPTDDETVAETNTSMNSHIPFAVVGSTEFIKVGNK LIRARQYPWGTVQVENETHCDFVKLREMLIRTNMEDMREKTHTRHYELYR QKRLEQMGFSDVDSENKPISFQQTFEAKRSNHLAELQSKEEEVRQMFVQR VKEKEAELKESEKDLHAKFEKLKRDHAEEKR…					331 (N)	404 (L)
D. persimilis	Sep2	XM_002020292	Dper\GL13925	predicted transcript	>Dper_Sep2 ATGACTGCTGAAGTGGATTTCGTCAATAAAAAGGAGATGCATCTACGCAC TCTGAAGCAATCAGGCCATGTGGGATTCGATAGCCTGCCTGATCAATTGG TCAACAAGAGCGTTCAGAACGGATTCGTTTTCAACGTCATGTGTATAGGC GAGACTGGTCTTGGCAAATCCACACTGATGGACACGCTCTTTAACACGAG CTTTGAGTCGACGCCAAGCCCCCACACCCTGCCCAGCGTTAAGTTGAAGG CCCACACGTACGAGCTGCAGGAGAGCAATGTGCGGCTCAAGCTGACAATT TGCGATACCGTGGGCTATGGGGATCAGATCAACAAAGACGATTCGTTCAA GGCGGTCGTCGACTACATCGATGCCCAGTTC…	>Dper_Sep2 MTAEVDFVNKKEMHLRTLKQSGHVGFDSLPDQLVNKSVQNGFVFNVMCIG ETGLGKSTLMDTLFNTSFESTPSPHTLPSVKLKAHTYELQESNVRLKLTI CDTVGYGDQINKDDSFKAVVDYIDAQFENYLQEELKIKRSLVTCHDSRIH ICLYFICPTGHGLKSLDLVCMKKLDSKVNIIPVIAKADTISKVELQRFKA KIIQELNTNGVHIYQFPTDDETVAETNTSMNSHIPFAVVGSTEFIKVGNK LIRARQYPWGTVQVENETHCDFVKLREMLIRTNMEDMREKTHTRHYELYR QKRLEQMGFSDVDSENKPISFQQTFEAKRSNHLAELQSKEEEVRQMFVQR VKEKEAELKESEKDLHAKFEKLKRDHAEEKR…					331 (N)	404 (L)
D. wilistoni	Sep2	XM_002072153	Dwil\GK22714	predicted transcript	>Dwil_Sep2 ATGTCTGCAGAAGTTGAATTTAATAATAAAAAGGAAATCCATCTACGCAC ATTAAAGCAGTCTGGTCATGTCGGCTTTGACAGTTTACCGGATCAATTGG TGAACAAGAGCGTGCAAGGCGGATTTGTCTTTAACGTCATGTGTATAGGC GAGACGGGCCTGGGCAAATCCACATTGATGGATACCCTCTTCAACACCAG TTTCGAATCCACGCCAAGCCCCCACACCTTGCCCAGCGTTAAATTGAAGG CCCACACTTATGAATTGCAGGAGAGCAATGTTCGCTTAAAGCTTACCATT TGCGATACGGTTGGCTATGGCGATCAAATCAACAAGGACGATTCATTCAA AGCAGTGGTGGACTATATTGATGCTCAATTC…	>Dwil_Sep2 MSAEVEFNNKKEIHLRTLKQSGHVGFDSLPDQLVNKSVQGGFVFNVMCIG ETGLGKSTLMDTLFNTSFESTPSPHTLPSVKLKAHTYELQESNVRLKLTI CDTVGYGDQINKDDSFKAVVDYIDAQFENYLQEELKIKRSLVTCHDSRIH ICLYFICPTGHGLKSLDLVCMKKLDSKINIIPVIAKADTISKMELQRFKA KIIQELNSNGVHIYQFPTDDETVAETNTSMNSHIPFAVVGSTEFIKVGNK LIRARQYPWGTVQVENETHCDFVKLREMLIRTNMEDMREKTHTRHYELYR QKRLEQMGFSDVDSENKPISFQQTFEAKRSNHLAELQSKEEEVRQMFVQR VKEKEAELKDSEKDLHAKFEKLKRDHAEEKR…					331 (N)	404 (L)
D. mojavensis	Sep2	XM_002001037	Dmoj\GI22174	predicted transcript	>Dmoj_Sep2 ATGTCGGCTGAAGTTGATTTTGTAAATAAAAAAGAAGTGCATCTCCGCAC TCTGAAGCAGTCTGGACACGTAGGATTTGACAGTTTGCCCGATCAACTGG TTAATAAAAGCGTACAAAATGGATTCGTTTTCAACGTTATGTGTATAGGC GAGACGGGTCTGGGTAAATCAACATTGATGGACACGCTGTTCAACACTAG TTTCGAGTCGACACCGAGCCCCCATACGCTGCCTAGCGTTAAATTGAAGG CCCACACTTATGAGCTGCAGGAGAGCAATGTGCGGCTAAAGCTGACGATT TGCGATACGGTCGGATATGGCGACCAAATCAATAAGGACGATTCATTTAA GGCTGTCGTCGACTACATTGATGCTCAGTTT…	>Dmoj_Sep2 MSAEVDFVNKKEVHLRTLKQSGHVGFDSLPDQLVNKSVQNGFVFNVMCIG ETGLGKSTLMDTLFNTSFESTPSPHTLPSVKLKAHTYELQESNVRLKLTI CDTVGYGDQINKDDSFKAVVDYIDAQFENYLQEELKIKRSLVTCHDSRIH ICLYFICPTGHGLKSLDLVCMKKLDSKVNIIPVIAKADTISKVELQRFKA KIIQELNSNGVHIYQFPTDDETVAETNSVMNSHIPFAVVGSTEFIKVGNK LIRARQYPWGTVQVENETHCDFVKLREMLIRTNMEDMREKTHTRHYELYR QKRLEQMGFSDVDSENKPVSFQQTFEAKRSNHLAELQSKEEEVRQMFVQR VKEKEAELKDSEKDLHLKFEKLKRDHAEEKR…					331 (N)	404 (L)
D. virilis	Sep2	XM_002054139	Dvir\GJ24294	predicted transcript	>Dvir_Sep2 ATGTCGGCTGAAGTAGATTTTATAAATAAAAAGGAAGTGCACCTACGCAC GCTAAAGCAGTCTGGACATGTTGGATTTGACAGTTTGCCCGATCAACTGG TCAATAAAAGCGTGCAAAACGGATTCGTTTTCAACGTTATGTGCATAGGC GAGACGGGTCTGGGCAAATCCACATTGATGGACACACTGTTTAACACCAG TTTCGAGTCGACGCCGAGTCCCCATACGCTGCCCAGCGTTAAATTGAAGG CCCACACATATGAGCTGCAAGAGAGCAATGTGCGACTCAAGCTGACGATC TGCGATACTGTTGGCTATGGCGACCAAATCAACAAGGACGATTCATTTAA GGCTGTTGTCGACTATATTGATGCCCAGTTC…	>Dvir_Sep2 MSAEVDFINKKEVHLRTLKQSGHVGFDSLPDQLVNKSVQNGFVFNVMCIG ETGLGKSTLMDTLFNTSFESTPSPHTLPSVKLKAHTYELQESNVRLKLTI CDTVGYGDQINKDDSFKAVVDYIDAQFENYLQEELKIKRSLVTCHDSRIH ICLYFICPTGHGLKSLDLVCMKKLDSKVNIIPVIAKADTISKVELQRFKA KIIQELNTNGVHIYQFPTDDETVAETNSLMNSHIPFAVVGSTEFIKVGNK LIRARQYPWGTVQVENETHCDFVKLREMLIRTNMEDMREKTHTRHYELYR QKRLEQMGFSDVDSDNKPVSFQQTFEAKRSNHLAELQSKEEEVRQMFVQR VKEKEAELKDSEKDLHLKFEKLKRDHAEEKR…					331 (N)	404 (L)
D. grimshawi	Sep2	XM_001994418	Dgri\GH16156	predicted transcript	>Dgri_Sep2 ATGTCGGCGGAAGTTGATTTTATCAATAAAAAAGAAGTGCATCTACGCAC ACTAAAGCAATCGGGGCACGTCGGATTCGACAGTTTGCCGGATCAATTGG TTAATAAAAGCGTACAAAACGGATTCGTTTTCAACGTCATGTGTATTGGC GAAACGGGTCTTGGAAAATCGACGTTGATGGATACACTGTTCAACACTAG TTTCGAGTCGACGCCGAGTCCACATACACTGCCCAGCGTCAAATTGAAGG CACACACATACGAGCTACAGGAGAGCAATGTGCGATTGAAGCTAACGATT TGCGATACGGTCGGATATGGCGATCAGATCAACAAGGACGATTCATTCAA GGCCGTGGTCGATTATATTGATGCACAGTTC…	>Dgri_Sep2 MSAEVDFINKKEVHLRTLKQSGHVGFDSLPDQLVNKSVQNGFVFNVMCIG ETGLGKSTLMDTLFNTSFESTPSPHTLPSVKLKAHTYELQESNVRLKLTI CDTVGYGDQINKDDSFKAVVDYIDAQFENYLQEELKIKRSLVTCHDSRIH ICLYFICPTGHGLKSLDLVCMKKLDSKVNIIPVIAKADTISKVELQRFKA KIIQELNTNGVHIYQFPTDDETVAETNSLMNSHIPFAVVGSTEFIKVGNK LIRARQYPWGTVQVENETHCDFVKLREMLIRTNMEDMREKTHTRHYELYR QKRLEQMGFSDVDSDNKPVSFQQTFEAKRSNHLAELQSKEEEVRQMFVQR VKEKEAELKDSEKDLHLKFEKLKRDHSEEKR…					331 (N)	404 (L)
D. melanogaster	Sep5	NM_165578	Dmel\Sep5	Sep5-RA transcript	>Dmel_Sep5 ATGGTTCATTTAGTGACTGAAAAGAAGACGCAGGAGGTGGCAACCAAAGT CCCCAGGCTCCTTCAACTCGGCGGCCACGTGGGGTTCGACACCCTACCGG ACCAGCTGGTCAACAAGAGCGTCCAGAATGGCTTTAGCTTCAATATCCTA TGCATCGGCGAGACCGCTCTCGGGAAATCCACTCTCATGGACACACTGTT CAATACCAGTTTTGGATCTACACCGAGCCCGCACAACCTGCCCAATGTGA AGCTGAAGGCAAATACATACGAGCTGCAGGAGAGCAACGTCCGCCTGAAG CTGACCGTCTGTGACACGATCGGATACGGAGATCAGGTTAATAAAGCGGA CAGCTACAAGGCTTTGGTGGAGTACGTGGAC…	>Dmel_Sep5 MVHLVTEKKTQEVATKVPRLLQLGGHVGFDTLPDQLVNKSVQNGFSFNIL CIGETALGKSTLMDTLFNTSFGSTPSPHNLPNVKLKANTYELQESNVRLK LTVCDTIGYGDQVNKADSYKALVEYVDSQFEAYLQEELKIQRAMASAHDG RVHACLYFICPTGHGLKAMDLVCMKQLDTRVNIIPVIAKADTISKSELSG FKERIMDELRRNNVSIYQFPMDDETVSETNAAMNGHLPFAVVGSTEFVKV AGKQVRARQYPWGAVHIENEAHCDFVKLREMLIRTNMEDLREQTHTRHYE LFRQRRLQQMGFVDVDSNNQPVSFQQTFESKRSDHLACLQAKEEEVRQMF VQRVKQKENELKDNEKELHTKFDRLKREHLE…					355 (K)	401 (Q)
D. simulans	Sep5	XM_002080485	Dsim\GD10205	predicted gene	>Dsim_Sep5 ATGGTTCATTTATTGACTGAAAAGAAGACGCAGGAGGTGGCGACCAAAGC CCCCAGGCTCCTTCAACTTGGCGGACACGTGGGGTTCGACACCCTACCGG ACCAGCTGGTCAACAAGAGCGTCCAGAACGGCTTTAGCTTCAACATCCTG TGCATCGGCGAGACCGCTCTCGGAAAATCCACTCTCATGGACACACTGTT CAATACCAGCTTTGGATCCACACCGAGCCCGCACAGCCTGCCCAATGTGA AGCTGAAGGCAAATACGTACGAGCTGCAGGAGAGCAACGTCCGCCTGAAG CTGACCGTCTGTGACACGATCGGATACGGCGACCAGGTTAATAAAGCGGA CAGCTACAAGGCTTTGGTGGAGTACGTGGAC…	>Dsim_Sep5 MVHLLTEKKTQEVATKAPRLLQLGGHVGFDTLPDQLVNKSVQNGFSFNIL CIGETALGKSTLMDTLFNTSFGSTPSPHSLPNVKLKANTYELQESNVRLK LTVCDTIGYGDQVNKADSYKALVEYVDSQFEAYLQEELKIQRAMASAHDG RVHACLYFICPTGHGLKAMDLVCMKQLDTRVNIIPVIAKADTISKSELSG FKERIMDELRRNNVSIYQFPMDDETVSETNAAMNGHLPFAVVGSTEFVKV AGKQVRARQYPWGAVHIENEAHCDFVKLREMLIRTNMEDLRELTHTRHYE LFRQRRLQQMGFVDVDSNNQPVSFQQTFESKRSDHLACLQAKEEEVRQMF VQRVKQKENELKDNEKELHTKFERLKREHLE…					355 (K)	401 (Q)
D. sechellia	Sep5	XM_002032802	Dsec\GM20740	predicted gene	>Dsec_Sep5 ATGGTTCATTTATTGACTGAAAAGAAGACGCAGGAGGTGGCGACCAAAGC CCCCAGGCTCCTTCAACTTGGCGGACACGTGGGGTTCGACACCCTACCGG ACCAGCTGGTCAACAAGAGCGTCCAGAACGGCTTTAGCTTCAACATCCTG TGCATCGGCGAGACCGCTCTCGGAAAATCCACTCTCATGGACACACTGTT CAATACCAGCTTTGGATCCACACCGAGCCCGCACAGCCTGCCCAATGTGA AGCTGAAGGCAAATACATACGAGCTGCAGGAGAGCAATGTGCGCCTGAAG CTGACCGTCTGTGACACGATCGGATACGGCGACCAGGTTAATAAAGCGGA CAGCTACAAGGCTTTGGTGGAGTACGTGGAC…	>Dsec_Sep5 MVHLLTEKKTQEVATKAPRLLQLGGHVGFDTLPDQLVNKSVQNGFSFNIL CIGETALGKSTLMDTLFNTSFGSTPSPHSLPNVKLKANTYELQESNVRLK LTVCDTIGYGDQVNKADSYKALVEYVDSQFEAYLQEELKIQRAMASAHDG RVHACLYFICPTGHGLKAMDLVCMKQLDTRVNIIPVIAKADTISKSELSG FKERIMDELRRNNVSIYQFPMDDETVSETNAAMNSHLPFAVVGSTEFVKM AGKHVRARQYPWGAVHIENEAHCDFVKLREMLIRTNMEDLRELTHTRHYE LFRQRRLQQMGFVDVDSNNQPVSFQQTFESKRSDHLACLQAKEEEVRQMF VQRVKQKENELKDNEKELHTKFDRLKREHLE…					355 (K)	401 (Q)
D. yakuba	Sep5	XM_002089519	Dyak\GE23454	predicted gene	>Dyak_Sep5 ATGGTTCATCTATTGACTGAAAAGAAGACGCAGGAGGTGGTGACCAAAGC CCCCAGGCAGCTTCAATTGGGCGGTCACGTGGGGTTCGACACGCTACCGG ACCAGCTGGTCAACAAGAGCGTCCAGAATGGGTTTAACTTCAACATTCTG TGCATCGGCGAGACTGCACTCGGGAAATCCACGCTCATGGACACACTTTT CAATACCAACTTTGGATCCACACCGAGCCCGCACAGCCTACCCAATGTGA AGCTGAAGGCAAATACCTACGAGCTGCAGGAGAGCAACGTCCGCTTGAAG CTGACCGTTTGTGACACGATCGGATACGGCGATCAGGTTAATAAAGCGGA CAGCTACAAGGCTTTGGTGGAGTACATAGAC…	>Dyak_Sep5 MVHLLTEKKTQEVVTKAPRQLQLGGHVGFDTLPDQLVNKSVQNGFNFNIL CIGETALGKSTLMDTLFNTNFGSTPSPHSLPNVKLKANTYELQESNVRLK LTVCDTIGYGDQVNKADSYKALVEYIDSQFEAYLQEELKIQRTMASAHDG RVHACLYFICPTGHGLKAMDLVCMKQLDTRVNIIPVIAKADTISKSELPG FKERIMNELRRNNVCIYQFPMDDETASETNASMNGHLPFAVVGSTEFVKV AGKQVRARQYPWGAVHIENESHCDFVKLREMLIRTNMEDLRELTHTRHYE LFRQRRLQQIGFVDVDSNNQPVSFQQTFELKRSDHLACLQAKEEEVRQMF VQRVKQKENELKDNEKELHTKFDRLKREHLE…					354 (V)	403 (R)
D. erecta	Sep5	XM_001970506	Dere\GG10692	predicted gene	>Dere_Sep5 ATGGTTCATCTATTGACTGAAAAGAAGACGCAGGAGGTGGTGACTAAAGC CCCAAGGCAGCTTCAATTGGGCGGTCACGTGGGGTTCGATACTCTACCGG ACCAGCTGGTCAACAAGAGCGTCCAGAATGGCTTTAGCTTCAACATCCTG TGCATCGGCGAGACCGCTCTCGGGAAATCCACCCTCATGGACACATTGTT CAATACCAGCTTTGGATCCACACCGAGCCCGCACAGCCTGCCCAATGTGA AGCTGAAGGCAAATACCTACGAGCTGCAGGAGAGCAACGTCCGCTTGAAA CTGACCGTTTGTGATACGATCGGATACGGCGATCAGGTTAATAAAGCGGA CAGCTACAAGGCTTTGGTGGAGTACGTCGAC…	>Dere_Sep5 MVHLLTEKKTQEVVTKAPRQLQLGGHVGFDTLPDQLVNKSVQNGFSFNIL CIGETALGKSTLMDTLFNTSFGSTPSPHSLPNVKLKANTYELQESNVRLK LTVCDTIGYGDQVNKADSYKALVEYVDSQFEAYLQEELKIQRAMASAHDG RVHACLYFICPTGHGLKAMDLVCMKQLDTRVNIIPVIAKADTISKSELSG FKERIMDELRRNNVSIYHFPVDDETVSETNASMNGHLPFAVVGSTEFIKV AGKQVRARQYPWGAVHIENETHCDFVKLREMLIRTNMEDLRELTHTRHYE LFRQRRLQQMGFVDVDSNNQPVSFQQTFESKRSDHLACLQAKEEEVRQMF VQRVKQKENELKDNEKELHTKFDRLKREHLE…					355 (K)	402 (R)
D. eugracilis	Sep5	JH402631 AFPQ01000000		contig	>Deug_Sep5 ATGGTGCATTTAGCTACTGAAAAAAAGAACGAAGAGGTGGCACCCAAAACCCCCAGGCAA CTCAAACTGGATGGCCACGTTGGGTTTGACACTCTGCCGGATCAACTGGTCAACAAAAGC GTTCAGAACGGCTTTAGTTTCAACATCCTTTGCATTGGGGAAACTGCTCTCGGGAAATCA ACTCTAATGGACACGCTCTTTAATACCAGTTTTGGGTCCGTGTGCAGTCCCCACAGCTTA CCCAACGTGAAGCTGAAGGCGAGCACATACGAACTTCAGGAGAGTAACGTCCGCCTAAAA CTGACCATATGCGACACGATCGGATACGGGGATCAGGTGAACAAGGGAGACAGCTACAAG GCTCTGCTGGAGTATGTGGATA…	>Deug_Sep5 MVHLATEKKNEEVAPKTPRQLKLDGHVGFDTLPDQLVNKSVQNGFSFNILCIGETALGKS TLMDTLFNTSFGSVCSPHSLPNVKLKASTYELQESNVRLKLTICDTIGYGDQVNKGDSYK ALLEYVDSQFEAYLQEELKIQRAMSSAHDGRVHACLYFICPTGHGLKAMDLVCMKQLDTR VNIIPVIAKADTISKAELSGFKKRIMDELHRNKVSIYQFPTDDETVADTNASMNDHVPFA VVGSTEFVKVAGKHVRARQYPWGAVLIENETHCDFVKLREMLIRTNMEDLRELTHTRHYE LYRQRRLQQMGFVDVDSNNQPVSFQQTFESKRSDHLACLQAKEEEVRQMFVQRVKQKENE LKETEKDLHTKFERLKREHLEE…					355 (K)	402 (R)
D. biarmipes	Sep5	JH400273 AFFD01000000		contig	>Dbia_Sep5 ATGGTGCACTTAGCGACTGAAAAGAAGACCCCGGAGATGGAGCCCAAAGCCCCCAGGCAG CTCCAGCTGGGTGGCCACGTGGGGTTCGACACTCTGCCGGACCAACTGGTAAACAAGAGC GTCCAGAACGGTTTCAGCTTCAATATCTTGTGCATTGGAGAGACGGCTCTCGGCAAATCC ACGCTCATGGACACGCTGTTCAACACCAGCTTTGGGTCCTCCCCCAGTCCGCATAGCCTT CCCAACGTTAAGCTGAAGGCATGCACCTACGAACTTCAAGAGAGTAGCGTCCGCCTGAAG CTTACCGTATGCGACACAATCGGATACGGGGACCAGGTGAACAAGGCTGATAGCTATAAG GCTCTTGTGGAGTATGTTGACA…	>Dbia_Sep5 MVHLATEKKTPEMEPKAPRQLQLGGHVGFDTLPDQLVNKSVQNGFSFNILCIGETALGKS TLMDTLFNTSFGSSPSPHSLPNVKLKACTYELQESSVRLKLTVCDTIGYGDQVNKADSYK ALVEYVDSQFEAYLQEELKIQRAMASAHDGRVHACLYFICPTGHGLKAMDLVCMKQLDTR VNIIPVIAKADTISKSELSGFKERIMEELHRNKVSIYQFPTDDETVADINASMNGHVPFA VVGSTEFVKVAGKQVRARQYPWGAVHIENEAHCDFVKLREMLIRTNMEDLRELTHTRHYE LFRQRRLQQMGFVDVDSNNQPVSFQQTFESKRSDHLACLQAKEEEVRQMFVQRVKQKENE LKDSEKDLHTKFERLKREHIEE…					355 (K)	404 (R)
D. takahashii	Sep5	JH112596 AFFI01000000		contig	>Dtak_Sep5 ATGGTGCATCTAGCGACTGAAAAGAAGACCCAGGAGGTGGCGTCCAAGGCACCGAGGCAG CTCCAGCTGGGCGGCCACGTGGGGTTCGACACCCTGCCGGACCAACTGGTCAACAAGAGC GTCCAGAACGGTTTCAGCTTCAATATCCTGTGCATCGGCGAGACGGCTCTCGGCAAATCG ACGCTCATGGACACGCTGTTCAACACCAGCTTTGGGTCCACGCCCAGTCCGCACAACCTG CCCAATGTGAAGCTGAAGGCAAACACCTACGAGCTGCAGGAGAGCAGCGTCCGCCTGAAG CTCACCGTCTGCGATACGATCGGCTACGGGGATCAGGTGAACAAGGGCGATAGCTACAAG GCCCTGGTGGAGTACGTGGACA…	>Dtak_Sep5 MVHLATEKKTQEVASKAPRQLQLGGHVGFDTLPDQLVNKSVQNGFSFNILCIGETALGKS TLMDTLFNTSFGSTPSPHNLPNVKLKANTYELQESSVRLKLTVCDTIGYGDQVNKGDSYK ALVEYVDSQFEAYLQEELKIQRTMASAHDGRVHACLYFICPTGHGLKAMDLVCMKQLDTR VNIIPVIAKADTISKSELSGFKERIMDELRRNKVSIYEFPTDDETVAETNASMNGQLPFA VVGSTEFVKVAGKQVRARQYPWGSVHIENEAHCDFVKLREMLIRTNMEDLRELTHTRHYE LFRQRRLQQMGFVDVDSNNQPVSFQQTFETKRSDHLACLQAKEEEVRQMFVQRVKQKENE LKDSEKDLHMKFERLKREHLEE…					355 (K)	402 (R)
D. elegans	Sep5	JH110152 AFFF01000000		contig	>Dele_Sep5 ATGGTGCATTTAGCGACTGAGAAGAAGACCCAGGAGGTGGTTGCGCCAAAAGCGCCCAGA CAGCTCAAACTGGATGGCCACGTGGGATTCGACACGCTGCCCGATCAACTGGTCAACAAG AGCGTGCAGAATGGCTTCAGCTTCAACATCCTGTGCATCGGGGAGACGGCCCTCGGGAAA TCGACGCTCATGGACACGCTCTTCAACACCAGCTTTGGGGCCACGCCCAGTCCGCACTGC CTGCCCAATGTGAAGCTGCGGGCGAACACCTACGAGCTACAGGAGAGCAATGTCCGGCTG AAGCTAACCATTTGCGACACCATTGGATACGGGGATCAGGTGAATAAGGCGGACAGCTAC AAGGCCCTGGTGGAGTACGTGG…	>Dele_Sep5 MVHLATEKKTQEVVAPKAPRQLKLDGHVGFDTLPDQLVNKSVQNGFSFNILCIGETALGK STLMDTLFNTSFGATPSPHCLPNVKLRANTYELQESNVRLKLTICDTIGYGDQVNKADSY KALVEYVDSQFEAYLQEELKIQRTMASAHDGRVHACLYFICPTGHGLKAMDLECMKQLDT RVNIIPVIAKADTISKSELAGFKERIMNELRRNKVSIYQFPTDDETVADTNVSMNGHLPF AVVGSTEFVKVAGKLVRARQYPWGAVHIENEAHCDFVKLREMVIRTNMEDLRELTHSRHY ELFRQRRLQQMGFVDVDSNNQPVSFQQTFESKRSDHLACLQAKEEEVRQMFVQRVKQKEN ELKDSERDLHIKFERLKREHLD…					356 (K)	403 (K)
D. rhopaloa	Sep5	JH405335 AFPP01000000		contig	>Drho_Sep5 ATGGTGCATTTAGCGACTGAAAAGAAGACTGCGGAGGTGTCGGGGCCCAAAGCGCCCAGG CAGCTCCAACTGGGTGGCCACGTCGGATTCGACACACTGCCCGATCAACTGGTCAACAAG AGTGTGCAGAACGGCTTCAGCTTCAACATCCTGTGCATCGGGGAAACGGCCCTCGGGAAA TCCACGCTCATGGACACCCTCTTCAACACCAGCTTTGGGGCCACGCCCAGTCCGCACAGC CTGCCCAATGTGAAACTTAGGGCCAACACCTATGAACTGCAGGAGAGCAATGTCCGTCTG AAGCTTACCGTCTGCGACACGATCGGATACGGCGACCAGGTTAACAAGGCGGACAGCTAC AAGGCTCTGGTGGAGTACGTGG…	>Drho_Sep5 MVHLATEKKTAEVSGPKAPRQLQLGGHVGFDTLPDQLVNKSVQNGFSFNILCIGETALGK STLMDTLFNTSFGATPSPHSLPNVKLRANTYELQESNVRLKLTVCDTIGYGDQVNKADSY KALVEYVDSQFEAYLQEELKIQRTMASAHDGRVHACLYFICPTGHGLKAMDLVCMKQLDA RVNIIPVIAKADTISKSELAGFKDRIMDELRRNKVSIYQFPTDDETVADTNASMNGHLPF AVVGSTEFVKVAGKQVRARQYPWGSVHIENEAHCDFVKLREMLIRTNMEDLRELTHSRHY ELFRQRRLQQMGFVDVDSNNQPVSFQQTFESKRSDHLACLQAKEEEVRQMFVQRVKQKEN ELKDSEKDLHTKFERLKREHLE…					356 (K)	403 (K)
D. kikkawai	Sep5	JH111221 AFFH01000000		contig	>Dkik_Sep5 ATGGTCAACATTACGGCTGAAAATAAGACACCGGCGGTGGCGACTCCTGGACCCCGGCAG CTCCAGCTGGGCGGCCACGTAGGATTCGACACGTTGCCGGACCAACTGGTGAACAAGAGC GTGCAGAACGGCTTCGGCTTCAACATCCTGTGCATCGGGGAGACGGCTCTGGGAAAGTCC ACGCTGATGGACACCCTGTTCAACACGAGCTTTGGAGCCACGCCTAGTACGCATAACCTG CCCAACGTGAAGCTAAAGGCGCAGACCTATGAGCTGCAGGAGAGCAGCGTGCGGCTGAAG CTGACCATCTGTGACACGATCGGATACGGCGACCAGGTCAACAAGGCGGACAGCTACAAG GCGCTCGTGGAGTACGTCGACT…	>Dkik_Sep5 MVNITAENKTPAVATPGPRQLQLGGHVGFDTLPDQLVNKSVQNGFGFNILCIGETALGKS TLMDTLFNTSFGATPSTHNLPNVKLKAQTYELQESSVRLKLTICDTIGYGDQVNKADSYK ALVEYVDCQFEAYLQEELKIQRSMASAHDSRVHACLYFICPTGHGLKAMDLACMKQLDTR VNIIPVIAKADTISKSELAGFKERIMDELRRNKVSIYQFPTDDETVADTNKSMNGELPFA VVGSTEFVKVAGKLVRARQYPWGSVHIENETHCDFVKLREMLIRTNMEDLRELTHTRHYE LFRQRRLQQMGFVDVDSNNQPVSFQQTFESKRTGHLASLQAKEEEVRQMFVQRVKQKENE LKDSEKELHSKFEKLKREHLEE…					355 (K)	405 (Q)
D. bipectinata	Sep5	JH401796 AFFE01000000		contig	>Dbip_Sep5 ATGGTGCAAATTGCTAGCGAAAAACAGAACCCTGTGGTGGCGTCCTCTAAAATAAGGCAG CTCCAGCTGGGTGGTCACGTAGGATTCGACACCCTACCGGATCAGTTGGTCAACAAGAGC GTCCAAAATGGCTTTGCATTTAACATCCTGTGCATTGGGGAGACGGCCATCGGGAAATCG ACTCTCATGGACACGCTCTTCAACACAAACTTTGGTTCGACTCCCAGTCCCCACAACCTG CCCAGTGTGAAGCTCATGGCTCACACATACGAGTTGCAGGAGAGCAATGTGCACCTCAAA CTAACCATTTGCGACACCATCGGATACGGCGACCAAGTAAACAAAGCCGACAGCTATAAG GCTCTCGTGGAGTACGTGGATA…	>Dbip_Sep5 MVQIASEKQNPVVASSKIRQLQLGGHVGFDTLPDQLVNKSVQNGFAFNILCIGETAIGKS TLMDTLFNTNFGSTPSPHNLPSVKLMAHTYELQESNVHLKLTICDTIGYGDQVNKADSYK ALVEYVDSKFEAYLQEELKIQRSIGTAHDGRVHACLYFICPTGHGLKAVDLVCMKQLESR VNIIPVIAKADTISKAELAGFKKRIMDELQRNKVNIYQFPTDDETVSETNESMNEQLPFA VVGSTDFVKVAGKLVRARQYPWGAVHIENETHCDFVKLREMLIRTNMEDLREVTHQRHYE LFRQRRLQEMGFVDVDSNNQPVSFQKTFESKRSDHLASLQAKEEEVRQMFVQRVKQKENE LKDSEKELHLKFERLKREHLEE…					355 (K)	404 (R)
D. ananassae	Sep5	XM_001960964	Dana\GF11226	predicted gene	>Dana_Sep5 ATGGTGCAAATTGCTAACGAAAAACAGAAGCCAGTGGAGGCGTCCTCTAA GATAAGACAGCTCCAACTGGGTGGACACGTTGGATTTGACACTCTGCCGG ATCAGTTGGTCAACAAGAGTGTCCAAAATGGCTTTGCATTTAACATCCTG TGCATTGGGGAGACGGCCATCGGAAAATCGACCCTCATGGACACACTTTT CAACACGAATTTTGGTTCGACTCCGAGTCCCCACAACCTGCCCAATGTGA AGCTCATGGCCCACACTTACGAGCTACAGGAGAGCAACGTGCGGCTGAAG CTTACCATTTGCGACACCATCGGATACGGCGACCAAGTAAACAAAGCCGA CAGCTACAAGGCTCTCGTGGATTACGTGGAC…	>Dana_Sep5 MVQIANEKQKPVEASSKIRQLQLGGHVGFDTLPDQLVNKSVQNGFAFNIL CIGETAIGKSTLMDTLFNTNFGSTPSPHNLPNVKLMAHTYELQESNVRLK LTICDTIGYGDQVNKADSYKALVDYVDSKFEAYLQEELKIQRSIGTAHDG RVHACLYFICPTGHGLKAVDLVCMKQLESRVNIIPVIAKADTISKAELAG FKKRIMDELHRNKVNIYQFPTDDETVSETNESMNEQLPFAVVGSTDFVKV AGKQVRARQYPWGSVHIENETHCDFVKLREMLIRTNMEDLREVTHQRHYE LFRQRRLQEMGFVDVDSNNQPVSFQKTFESKRSDHLASLQAKEEEVRQMF VQRVKQKENELKDSEKELHSKFERLKREHLE…					355 (K)	412 (Q)
D. pseudoobscura	Sep5	XM_001360613	Dpse\GA15516	predicted gene	>Dpse_Sep5 ATGGTACATGTAGCAACGGAAAAGGCATCGGTGGCGGTTCCACGACAACT CCAACTGGGGGGCCATGTGGGCTTCGACACTCTCCCCGATCAATTGGTCA ATAAAAGCGTGCAGAATGGCTTCAGCTTCAACATCATGTGTATTGGCGAA ACGGCGCTGGGAAAGTCAACTTTGATGGACACCTTGTTCAACACCAGCTT TGGGTCGGCGCCCAGCACCCACAACCTGCCCAATGTCAAGTTGAAGGCCC ACACCTACGAACTGCAGGAGAGCAACGTTCGGCTGAAGCTGACAATTTGC GACACGATTGGTTACGGCGACCAGGTTAACAAGGAGGACTCGTACAAGGC GCTCGTCGAATATGTAGACTCACAGTTTGAG…	>Dpse_Sep5 MVHVATEKASVAVPRQLQLGGHVGFDTLPDQLVNKSVQNGFSFNIMCIGE TALGKSTLMDTLFNTSFGSAPSTHNLPNVKLKAHTYELQESNVRLKLTIC DTIGYGDQVNKEDSYKALVEYVDSQFESYLQEELKIQRSMATAHDGRVHV CLYFICPTGHGLKSMDLVCMKQLDTKVNIIPVIAKADTISKSELAGFKAR ILAELRENKVNIYEFPTDDETVSETNESMNSHVPFAVVGSTEFVKIGSKM VRARQYPWGTVQIENEVHCDFVKLREMLIRTNMEDLREQTHTRHYELFRQ RRLQQMGFVDVDCNNKPVSFQQTFETKRTNHLACLQAKEEEVRQMFVQRV KQKENELKESEKELHTKFECLKREHLEEKAR…					346 (F)	401 (Q)
D. persimilis	Sep5	XM_002016193	Dper\GL10608	predicted gene	>Dper_Sep5 ATGGTACATGTAGCAACGGAAAAGGCATCGGTGGCGGTTCCACGACAACT CCAACTGGGGGGCCATGTGGGCTTCGACACTCTCCCCGACCAATTGGTCA ATAAAAGCGTGCAGAATGGCTTCAGCTTCAACATCATGTGTATTGGCGAA ACGGCGCTGGGAAAGTCAACCTTGATGGACACCTTGTTCAACACCAGCTT TGGGTCGGCGCCCAGCACCCACAACCTGCCCAATGTCAAGTTGAAGGCCC ACACCTACGAACTGCAGGAGAGCAACGTTCGGCTGAAGCTAACAATTTGC GACACGATTGGTTACGGCGACCAGGTTAACAAGGAGGACTCGTACAAGGC GCTCGTCGAATATGTAGACTCACAGTTTGAG…	>Dper_Sep5 MVHVATEKASVAVPRQLQLGGHVGFDTLPDQLVNKSVQNGFSFNIMCIGE TALGKSTLMDTLFNTSFGSAPSTHNLPNVKLKAHTYELQESNVRLKLTIC DTIGYGDQVNKEDSYKALVEYVDSQFESYLQEELKIQRSMATAHDGRVHV CLYFICPTGHGLKSMDLVCMKQLDNKVNIIPVIAKADTISKSELAGFKAR ILAELRENKVNIYEFPTDDETVSETNESMNSHVPFAVVGSTEFVKIGSKM VRARQYPWGTVQIENEVHCDFVKLREMLIRTNMEDLREQTHTRHYELFRQ RRLQQMGFVDVDCNNKPVSFQQTFETKRTNHLACLQAKEEEVRQMFVQRV KQKENELKESEKELHTKFECLKREHLEEKAR…					346 (F)	401 (Q)
D. wilistoni	Sep5	XM_002063730	Dwil\GK15728	predicted gene	>Dwil_Sep5 ATGGTTCATATAGCAACGGCAAAGGATAAAGAATTAGCTGTCCCGAGGCA TCTTCAACTCTCTGGCCATGTGGGATTCGATAGCCTCCCTGATCAATTGG TAAATAAAAGTGTACAGAACGGCTTTCACTTCAATATTATGTGCATTGGT GAGACTGCTTTGGGCAAGTCCACACTGATGGATACCCTTTTCAACACCAA CTTCGATTGTACATCAAGCGCCCACAATTTACCCAATGTAAAGCTGAAGG CTCAGACGTACGAAATAACTGAAAGCAATGTCAATTTGAAGCTGACCATA TGCGATACCATTGGCTACGGTGACCAGGTGAACAGGGCCAACTCGCACAA AGCTTTGGTGGACTATGTGGATGCCCAGTTT…	>Dwil_Sep5 MVHIATAKDKELAVPRHLQLSGHVGFDSLPDQLVNKSVQNGFHFNIMCIG ETALGKSTLMDTLFNTNFDCTSSAHNLPNVKLKAQTYEITESNVNLKLTI CDTIGYGDQVNRANSHKALVDYVDAQFEAYLQEELKIKRQMATNHDSRVH VCLYFICPTGHGLKSMDLECMKQLDTKVNIIPIIAKADTISKSELDGFKE RIMKELINNKVSIYQFPTDDATVADVNESMNLHLPFAVVGSTEFIMVAGK KVRARQYPWGSVHIENEAHCDFVKLREMLIRTNMEDLRELTHKRHYELYR QRRLEQMGFVDVDSNNQPVSFQKTFETKRSKHLASLQAKEEEMRQMFIQR VKQKENELKDSEKELHLKFEKLKREHLDEKT…					336 (L)	401 (K)
Orthologous coding and amino acid sequences of CG8331, CG4960, CG17734, CG11825, Sep2, and Sep5. FlyBase gene names are provided for annotated genes. Accession numbers and source of sequence (transcript, predicted transcript, unannotated contig) are listed for each sequence used.

## Sheet: qRT-PCR primers
Primer pairs used to detect gene pair expression in Drosophila species using qRT-PCR
Target Gene	Species	Forward primer	Reverse primer
CG17734	D. melanogaster	CCAACAAATTATCCAGGAAAGC	CCTTGGCCATGCTGTAGG
CG17734	D. simulans	CAGGAAAGCCAAGGAATCG	CTTGGCCATGCTGTAGCC
CG17734	D. sechellia	CAGGAAAGCCAAGGAATCG	CTTGGCCATGCTGTAGCC
CG17734	D. yakuba	TTCATGCTTGTGGGTATTGG	TGTCGAACAGGTACTCCTTGG
CG17734	D. erecta	TTCATGCTTGTGGGTATTGG	TGTCGAACAGGTACTCCTTGG
CG17734	D. ananassae	TCGAAAGTGACGAGGATGC	ACACGCAACTGCATCAGG
CG17734	D. pseudoobscura	GATTGGTGCCTACAAGTACAAGC	GGCTTGGAATTTTCCTTGG
CG17734	D. wilistoni	GAGAAAGGCCAAGGAGTCG	GTCAAAGATTTTGTATTTTCCTTGG
CG17734	D. mojavensis	TTGAAACCGAAGAAGATGTGG	CTGATAGCCGAGTCCAACG
CG17734	D. virilis	CCAACAAGTTCGCTAACAAGG	AAAACGCTTGTGCTCATCG
CG11825	D. melanogaster	CTTTATGCTGGTGGGTATTGC	CGTCTGGCCTGGTATTGC
CG11825	D. simulans	GAATCCCCCTTCATGCTG	CTGGCCTGGTATTGCTTTTC
CG11825	D. sechellia	GAATCCCCCTTCATGCTG	CTGGCCTGGTATTGCTTTTC
CG8331	D. melanogaster	GCACAAAGCAGGACGACAC	ATGCACCAGATGAGGAAAGC
CG8331	D. simulans	GCACAAAGCAGGACGACAC	ATGCACCAGATGAGGAAAGC
CG8331	D. sechellia	GCACAAAGCAGGACGACAC	ATGCACCAGATGAGGAAAGC
CG8331	D. yakuba	CTCAGGTGCAGCAGTTCTTG	ACTCCAATGGTGTTGCACAG
CG8331	D. erecta	ACACTTCCATCCATGCCATC	TGGTCGAACCATTCTGTTCC
CG8331	D. ananassae	GTGCAACATTATCGGAGTGC	ATGCACCAGATGAGGAAAGC
CG8331	D. pseudoobscura	GCAACATTATTGGCGTGTTG	ATGCACCAGATGAGGAAAGC
CG8331	D. wilistoni	CATGCAATTGAATCGAGCAC	TAACGGAGCCATTCTGTTCC
CG8331	D. mojavensis	TGACCCAACTACCCCAAATG	GTACGCCAATGATGTTGCAC
CG8331	D. virilis	CTTCGATCTCGTGGAGCAAC	AGCCATTTGGTGTCATCCTG
CG4960	D. melanogaster	AAGAGAAGACCGGTGTGGAG	ACCTGATGTCGTCCTGCTTC
CG4960	D. simulans	ACAAAGCAGGACGACATCAG	TGGTAGAACCATTCCGTTCG
CG4960	D. sechellia	ACAAAGCAGGACGACATCAG	TGGTAGAACCATTCCGTTCG
CG4960	D. yakuba	CTGTGCGCCCTCTATCTGAC	TGCACCAGATGAGGAAAGTG
CG4960	D. erecta	TGCAACATTATTGGGGTTCTG	TGGTGGAACCATTCTGTTTG
Sep2	D. melanogaster	TGGTGTGCATGAAGAAGCTG	GAATGTGCGAGTTCATGCTG
Sep2	D. simulans	TGGTGTGCATGAAGAAGCTG	GAATGTGCGAGTTCATGCTG
Sep2	D. sechellia	TGGTGTGCATGAAGAAGCTG	GAATGTGCGAGTTCATGCTG
Sep2	D. yakuba	GCGGATACCATTTCCAAGG	GAATGTGCGAGTTCATGCTG
Sep2	D. erecta	GCGGATACCATTTCCAAGG	GAATGTGCGAGTTCATGCTG
Sep2	D. ananassae	TGTGCATGAAAAAGCTGGAC	GAATGTGCGAGTTCATGCTG
Sep2	D. pseudoobscura	GACTACATCGATGCCCAGTTC	ATGATCTTCGCCTTGAATCG
Sep2	D. wilistoni	TGGAATTGCAGCGTTTTAAG	ATTGTCGAGCCCGTATCAAC
Sep2	D. mojavensis	AGATGTTTGTGCAGCGTGTC	CGTCAGTGTGTGATGTGCTG
Sep2	D. virilis	TTATGTGCATAGGCGAGACG	TGTTGATTTGGTCGCCATAG
Sep5	D. melanogaster	CCAGCTGGTCAACAAGAGC	TGTCACAGACGGTCAGCTTC
Sep5	D. simulans	CCAGCTGGTCAACAAGAGC	TGTCACAGACGGTCAGCTTC
Sep5	D. sechellia	CCAGCTGGTCAACAAGAGC	TGTCACAGACGGTCAGCTTC
Sep5	D. yakuba	CCAGCTGGTCAACAAGAGC	TGTCACAAACGGTCAGCTTC
Sep5	D. erecta	CCAGCTGGTCAACAAGAGC	TCACAAACGGTCAGTTTCAAG
Sep5	D. ananassae	CAGTGGAGGCGTCCTCTAAG	TCGGAGTCGAACCAAAATTC
Sep5	D. pseudoobscura	GCCGACACCATATCAAAGTC	ATCTTGCTGCCGATCTTCAC
Sep5	D. wilistoni	TTTTCAACACCAACTTCGATTG	GCAGGTAAGCCTCAAACTGG
RpL32	D. melanogaster	CTAAGCTGTCGCACAAATGG	ATCTCGCCGCAGTAAACG
RpL32	D. simulans	CTAAGCTGTCGCACAAATGG	ATCTCGCCGCAGTAGACG
RpL32	D. sechellia	CTAAGCTGTCGCACAAATGG	ATCTCGCCGCAGTAGACG
RpL32	D. yakuba	CTAAGCTGTCGCACAAATGG	ATCTCGCCGCAGTAGACG
RpL32	D. erecta	CTAAGCTGTCGCACAAATGG	ATCTCGCCGCAGTAGACG
RpL32	D. ananassae	CTAAGCTGTCGCACAAATGG	CACCAGGAACTTCTTGAATCC
RpL32	D. pseudoobscura	CAAGGGCCAATACTTGATGC	GGATCGACAGCTGCTTGG
RpL32	D. wilistoni	GCCCAAGATCGTTAAGAAGC	CAGATATTGGCCCTTGAAGC
RpL32	D. mojavensis	GCCCAAGATCGTTAAGAAGC	CAGATATTGGCCCTTGAAGC
RpL32	D. virilis	GCCCAAGATCGTTAAGAAGC	CAGATATTGGCCCTTGAAGC

## Sheet: probe primers
Primer pairs used for in situ hybridization probe synthesis
Target Gene	Species	Forward primer	Reverse primer	inverse complement of reverse primer	Forward primer + T7 promoter	Reverse primer + T7 promoter	sense probe	antisense probe	probe length (base pairs)
CG17734	D. melanogaster	TCCAAGTCCCTTTTCGACAG	GCAGCTGCATCAGGAAGAC	GTCTTCCTGATGCAGCTGC	TAATACGACTCACTATAGATCCAAGTCCCTTTTCGACAG	TAATACGACTCACTATAGGCAGCTGCATCAGGAAGAC	TCCAAGTCCCTTTTCGACAGCGAGGAGGATGCCGCTCAGGCCAACAAATTATCCAGGAAA GCAAAGGAATCGCCCTTCATGCTTGTGGGTATTACCGGATTCGTGGCCGCCGGATTGATT GGAGCGTACAAGTACCGGAACCGCGGAACGATGAGCACCAGCGTCTTCCTGATGCAGCTG C	GCAGCTGCATCAGGAAGACGCTGGTGCTCATCGTTCCGCGGTTCCGGTACTTGTACGCTC CAATCAATCCGGCGGCCACGAATCCGGTAATACCCACAAGCATGAAGGGCGATTCCTTTG CTTTCCTGGATAATTTGTTGGCCTGAGCGGCATCCTCCTCGCTGTCGAAAAGGGACTTGG A	181
CG17734	D. simulans	TCCAAGTCCCTTTTCGACAG	GCAGCTGCATCAGGAAGAC	GTCTTCCTGATGCAGCTGC	TAATACGACTCACTATAGATCCAAGTCCCTTTTCGACAG	TAATACGACTCACTATAGGCAGCTGCATCAGGAAGAC	TCCAAGTCCCTTTTCGACAGCGAGGAGGATGCCGCTCAGGCCAACAAGCTCTCCAGGAAA GCCAAGGAATCGCCCTTCATGCTTGTGGGTATTGCCGGATTCGTGGCCGCCGGATTGATT GGAGCATACAAGTACCGGAACCGCGGAACGATGAGCACCAGCGTCTTCCTGATGCAGCTG C	GCAGCTGCATCAGGAAGACGCTGGTGCTCATCGTTCCGCGGTTCCGGTACTTGTATGCTC CAATCAATCCGGCGGCCACGAATCCGGCAATACCCACAAGCATGAAGGGCGATTCCTTGG CTTTCCTGGAGAGCTTGTTGGCCTGAGCGGCATCCTCCTCGCTGTCGAAAAGGGACTTGG A	181
CG17734	D. yakuba	TCCAAGTCCCTTTTCGACAG	GCAGCTGCATCAGGAAGAC	GTCTTCCTGATGCAGCTGC	TAATACGACTCACTATAGATCCAAGTCCCTTTTCGACAG	TAATACGACTCACTATAGGCAGCTGCATCAGGAAGAC	TCCAAGTCCCTTTTCGACAGTGAGGAGGATGCCGCCCAGGCCAACAAATTCTCTAGGAAA GCCAAGGAATCGCCCTTCATGCTTGTGGGTATTGGTGGATTCGTGGCCGCCGGATTGATT GGAGCGTACAAGTACCGGAACCGTGGAACCATGAGCACCAGCGTCTTCCTGATGCAGCTG C	GCAGCTGCATCAGGAAGACGCTGGTGCTCATGGTTCCACGGTTCCGGTACTTGTACGCTC CAATCAATCCGGCGGCCACGAATCCACCAATACCCACAAGCATGAAGGGCGATTCCTTGG CTTTCCTAGAGAATTTGTTGGCCTGGGCGGCATCCTCCTCACTGTCGAAAAGGGACTTGG A	181
CG17734	D. ananassae	TTTCGAAAGTGACGAGGATG	TCCTTGGTCATCGAATAGGC	GCCTATTCGATGACCAAGGA	TAATACGACTCACTATAGATTTCGAAAGTGACGAGGATG	TAATACGACTCACTATAGATCCTTGGTCATCGAATAGGC	TTTCGAAAGTGACGAGGATGCTGCCCAGAGCAACAAATTGTCCAGGAAGGCGAAGGAATC GCCCTTCATGCTAGTGGGCATCGCCGGATTTGTGGCGGCCGGAGTGATTGGAGCCTACAA GTACCGGAACCGTGGCACCATGAGCACCAGCGTGTTCCTGATGCAGTTGCGTGTGGCCGC CCAGGGAACCGTGGTCGCTTGCTTGACCGCCGGACTGGCCTATTCGATGACCAAGGA	TCCTTGGTCATCGAATAGGCCAGTCCGGCGGTCAAGCAAGCGACCACGGTTCCCTGGGCG GCCACACGCAACTGCATCAGGAACACGCTGGTGCTCATGGTGCCACGGTTCCGGTACTTG TAGGCTCCAATCACTCCGGCCGCCACAAATCCGGCGATGCCCACTAGCATGAAGGGCGAT TCCTTCGCCTTCCTGGACAATTTGTTGCTCTGGGCAGCATCCTCGTCACTTTCGAAA	237
CG17734	D. virilis	TTGAAACGGAAGATGATGTAGC	GCGCCTTGTCAAACAGATAC	GTATCTGTTTGACAAGGCGC	TAATACGACTCACTATAGATTGAAACGGAAGATGATGTAGC	TAATACGACTCACTATAGGCGCCTTGTCAAACAGATAC	TTGAAACGGAAGATGATGTAGCGCAAGCCAACAAGTTCGCTAACAAGGCAAAGGAGTCTC CTTTCATGTTGATTGGCATTGCTGGCTTTGTGGCGGCGGGTCTGATCGGTGCCTACAAAT ATAAAAACCGTGGCACGATGAGCACAAGCGTTTTCCTGATGCAGCTGCGTGTGGCAGCGC AGGGTACCGTAGTGGGCTGCCTGACCGTGGGACTTGGATATCAAATGGCTAAGGAGTATC TGTTTGACAAGGCGC	GCGCCTTGTCAAACAGATACTCCTTAGCCATTTGATATCCAAGTCCCACGGTCAGGCAGC CCACTACGGTACCCTGCGCTGCCACACGCAGCTGCATCAGGAAAACGCTTGTGCTCATCG TGCCACGGTTTTTATATTTGTAGGCACCGATCAGACCCGCCGCCACAAAGCCAGCAATGC CAATCAACATGAAAGGAGACTCCTTTGCCTTGTTAGCGAACTTGTTGGCTTGCGCTACAT CATCTTCCGTTTCAA	255
CG11825	D. melanogaster	CGAGGAACCGAAAAGCAATAC	GATTAAACCTGATGGCTAATACTTTG	CAAAGTATTAGCCATCAGGTTTAATC	TAATACGACTCACTATAGACGAGGAACCGAAAAGCAATAC	TAATACGACTCACTATAGATTAAACCTGATGGCTAATACTTTG	CGAGGAACCGAAAAGCAATACCAGGCCAGACGAATAAATAAGATATAGTAGGATCATCGG CCAAAGACCAAAAATACATACATAAAATGGTGACCGTTAATTAAACTCATCAAATTGCCT ACCTCCCCACCACCTTCATCGAATCAGAAATGGTAGAACAAATTATTCTAGAATTTAAGA AAGTTCTGCAAAGTATTAGCCATCAGGTTTAATC	GATTAAACCTGATGGCTAATACTTTGCAGAACTTTCTTAAATTCTAGAATAATTTGTTCT ACCATTTCTGATTCGATGAAGGTGGTGGGGAGGTAGGCAATTTGATGAGTTTAATTAACG GTCACCATTTTATGTATGTATTTTTGGTCTTTGGCCGATGATCCTACTATATCTTATTTA TTCGTCTGGCCTGGTATTGCTTTTCGGTTCCTCG	214
CG11825	D. simulans	TGAGTTCCAATTCTCTGTTCG	ACACGCAACTGCATCAGAAAG	CTTTCTGATGCAGTTGCGTGT	TAATACGACTCACTATAGATGAGTTCCAATTCTCTGTTCG	TAATACGACTCACTATAGACACGCAACTGCATCAGAAAG	TGAGTTCCAATTCTCTGTTCGAAACCGACGAAGATGTCGCTCAGGCCAACAAGTTATCCC GGAAAGTGAAGGAATCCCCCTTCATGCTGGTCGGTATTGCCGGTTTCGTGGCCGCAGGTT TGGTTGGAGCCTACAAATATCGGAACCGAGGCACCATGAGCACCAGCGTCTTTCTGATGC AGTTGCGTGT	ACACGCAACTGCATCAGAAAGACGCTGGTGCTCATGGTGCCTCGGTTCCGATATTTGTAG GCTCCAACCAAACCTGCGGCCACGAAACCGGCAATACCGACCAGCATGAAGGGGGATTCC TTCACTTTCCGGGATAACTTGTTGGCCTGAGCGACATCTTCGTCGGTTTCGAACAGAGAA TTGGAACTCA	190
CG11825	D. yakuba	CGCTCAGGCAAACAAATTATC	AAACATCCGACGACTGTTCC	GGAACAGTCGTCGGATGTTT	TAATACGACTCACTATAGACGCTCAGGCAAACAAATTATC	TAATACGACTCACTATAGAAACATCCGACGACTGTTCC	CGCTCAGGCAAACAAGTTATCCCGAAAAGTGAAGGAGTCCCCCTTTATGCTGGTGGGTAT TGCCGGATTCGTGGCCGCAGGTTTGATTGGAGCCTACAAATATCGGAACCGAGGCAGCAT GAGCACCAGCGTCTTTCTGATGCAGTTGCGTGTGGCTGCCCAGGGAACCGTCGTTGGATG TTT	AAACATCCAACGACGGTTCCCTGGGCAGCCACACGCAACTGCATCAGAAAGACGCTGGTG CTCATGCTGCCTCGGTTCCGATATTTGTAGGCTCCAATCAAACCTGCGGCCACGAATCCG GCAATACCCACCAGCATAAAGGGGGACTCCTTCACTTTTCGGGATAACTTGTTTGCCTGA GCG	183
CG8331	D. melanogaster	AATAGTCCATTTGGCACCGATAGGC	GAGTGGCCATTTTGCGCAAATTG	CAATTTGCGCAAAATGGCCACTC	TAATACGACTCACTATAGAATAGTCCATTTGGCACCGATAGGC	TAATACGACTCACTATAGAGTGGCCATTTTGCGCAAATTG	AATAGTCCATTTGGCACCGATAGGCGCAAGCACAAACTATCGACTGGCATCTGGAAAGTC GGCGGCGTCACATATTTTTGATTGACTATATATATTTAAAAACAATTTGCGCAAAATGGC CACTC	GAGTGGCCATTTTGCGCAAATTGTTTTTAAATATATATAGTCAATCAAAAATATGTGACG CCGCCGACTTTCCAGATGCCAGTCGATAGTTTGTGCTTGCGCCTATCGGTGCCAAATGGA CTATT	125
CG8331	D. simulans	ACCCTACTTCCTGAAACATCAC	ATTGCAAAACGTAACCAATACG	CGTATTGGTTACGTTTTGCAAT	TAATACGACTCACTATAGACCCTACTTCCTGAAACATCAC	TAATACGACTCACTATAGATTGCAAAACGTAACCAATACG	ACCCTACTTCCTGAAACATCACGAATGTGAGTAAATCTACCTCTTTGATATTGCAATTTT ACTAAAAAGAGGTCTATTTTTGCACACAGCCGTTGACAGGATCATCGATGATGGCATGAA GAAGGCCGCTGGAGTGCTGAAGCACGACTAGAAGGCGAATGTGCCGTAGCTCCGACCGCT TCTCGCTTATCCATGCATTTGGTTTTGGGCCTGGTCACCAACCTCACCTCGTATTGGTTA CGTTTTGCAAT	ATTGCAAAACGTAACCAATACGAGGTGAGGTTGGTGACCAGGCCCAAAACCAAATGCATG GATAAGCGAGAAGCGGTCGGAGCTACGGCACATTCGCCTTCTAGTCGTGCTTCAGCACTC CAGCGGCCTTCTTCATGCCATCATCGATGATCCTGTCAACGGCTGTGTGCAAAAATAGAC CTCTTTTTAGTAAAATTGCAATATCAAAGAGGTAGATTTACTCACATTCGTGATGTTTCA GGAAGTAGGGT	188
CG8331	D. yakuba	CACAGGTAGCTCAGGTGCAG	GCAGGGTACAGAACTCCAATG	CATTGGAGTTCTGTACCCTGC	TAATACGACTCACTATAGACACAGGTAGCTCAGGTGCAG	TAATACGACTCACTATAGGCAGGGTACAGAACTCCAATG	CACAGGTAGCTCAGGTGCAGCAGTTCTTGAACGGCTACAAGGAGGACGTAAACAAGTCCC TGCGGGATCCGTCCAAGCCGTGGGCCAAACTCTTCGATACCGTTGAAGAAAAGACCGGCG TGGAAAGGGTCAATATTTTCGTTGGTGCTGTTGGTATCTGCGCCTTGTGGTTGATCTTTG GATGGGGCGCCCAGCTGCTGTGCAACACCATTGGAGTTCTGTACCCTGC	GCAGGGTACAGAACTCCAATGGTGTTGCACAGCAGCTGGGCGCCCCATCCAAAGATCAAC CACAAGGCGCAGATACCAACAGCACCAACGAAAATATTGACCCTTTCCACGCCGGTCTTT TCTTCAACGGTATCGAAGAGTTTGGCCCACGGCTTGGACGGATCCCGCAGGGACTTGTTT ACGTCCTCCTTGTAGCCGTTCAAGAACTGCTGCACCTGAGCTACCTGTG	229
CG8331	D. ananassae	TCGACAAAGTGGAGGAACG	TAGGGTCGCACCAGTTTAGC	GCTAAACTGGTGCGACCCTA	TAATACGACTCACTATAGATCGACAAAGTGGAGGAACG	TAATACGACTCACTATAGATAGGGTCGCACCAGTTTAGC	TCGACAAAGTGGAGGAACGCACCGGCGTCGATAGGGTTAATCTGTTTCTCGGTGCTGGTG GTTTCTGCGCCCTGTATCTGGTCTTTGGCTATGGAGCACAGTTGCTGTGCAACATTATCG GAGTGCTCTATCCAGCCTACATTTCAATCCATGCAATTGAGTCCAGCACAAAGCAGGATG ACACAAAATGGCTGATCTACTGGGTCACCTTTGGCATCTTCACGGTCATTGAGTTCTTCT CTGGCCTGCTGACATCAGTAATTCCCTTTTACTGGCTGTTGAAGTGTGCTTTCCTCATCT GGTGCATGCTGCCTACGGAGCAGAACGGTTCCACCATCATCTATGCTAAACTGGTGCGAC CCTA	TAGGGTCGCACCAGTTTAGCATAGATGATGGTGGAACCGTTCTGCTCCGTAGGCAGCATG CACCAGATGAGGAAAGCACACTTCAACAGCCAGTAAAAGGGAATTACTGATGTCAGCAGG CCAGAGAAGAACTCAATGACCGTGAAGATGCCAAAGGTGACCCAGTAGATCAGCCATTTT GTGTCATCCTGCTTTGTGCTGGACTCAATTGCATGGATTGAAATGTAGGCTGGATAGAGC ACTCCGATAATGTTGCACAGCAACTGTGCTCCATAGCCAAAGACCAGATACAGGGCGCAG AAACCACCAGCACCGAGAAACAGATTAACCCTATCGACGCCGGTGCGTTCCTCCACTTTG TCGA	364
CG8331	D. pseudoobscura	CAATTGCAACAGTGGTTTGG	AGGGTATGATGTGGGTCAGG	CCTGACCCACATCATACCCT	TAATACGACTCACTATAGACAATTGCAACAGTGGTTTGG	TAATACGACTCACTATAGAGGGTATGATGTGGGTCAGG	CAATTGCAACAGTGGTTTGGCCAGTACAAGCAGACGATTACCAGATCGCTGCACGACACC AACAAACCCTGGGCCAAGGTGCTGGATATCGTGGAAGAGCGGACTAGCGTTGACCGCGTG AACATATTTTTCGGTGCCGCCGGCTTCTGCGTCCTCTATCTGATCTTCGGCTATGGGGCA CAGCTGTTGTGCAACATTATTGGCGTGTTGTACCCGGCCTACATCTCGATCCATGCGATT GAGTCTAGCACCAAGCAGGATGATACCAAGTGGCTAATCTACTGGGTCACCTTCGGCATT TTCACGGTGATCGAGTTCTTTTCGGGAGTCCTGACCCACATCATACCCT	AGGGTATGATGTGGGTCAGGACTCCCGAAAAGAACTCGATCACCGTGAAAATGCCGAAGG TGACCCAGTAGATTAGCCACTTGGTATCATCCTGCTTGGTGCTAGACTCAATCGCATGGA TCGAGATGTAGGCCGGGTACAACACGCCAATAATGTTGCACAACAGCTGTGCCCCATAGC CGAAGATCAGATAGAGGACGCAGAAGCCGGCGGCACCGAAAAATATGTTCACGCGGTCAA CGCTAGTCCGCTCTTCCACGATATCCAGCACCTTGGCCCAGGGTTTGTTGGTGTCGTGCA GCGATCTGGTAATCGTCTGCTTGTACTGGCCAAACCACTGTTGCAATTG	349
CG8331	D. virilis	CAGGTAACGCAATGGTTGG	GAAGCATGCACCAAATAAGG	CCTTATTTGGTGCATGCTTC	TAATACGACTCACTATAGACAGGTAACGCAATGGTTGG	TAATACGACTCACTATAGAAGCATGCACCAAATAAGG	CAGGTAACGCAATGGTTGGACAACTCAAAGGTGTCCGTGGACAGAGCGCTGCGTGACCCC GCCAAGCCATGGACCAAAGGCTTCGATCTCGTGGAGCAACGGACTGGCGTCGATAGAGTA AAGATATTCACTGGTGCCGCCGCATTCTGTGCGCTCTATCTGATATTTGGCTGGGGTGCC CAGCTCTTGTGCAATATTATTGGTGTTATGTATCCGGCATATGTGTCCATTCATGCCATA GAATCAAGTACCAAGCAGGATGACACCAAATGGCTAACGTACTGGGTAACCTTTGGCATA TTCACAGTCATTGAGTTCTTCTCCCACGTTCTGACCCAAGTCATACCCTTCTATTGGCTA TTAAAATGTGGATTCCTTATTTGGTGCATGCTTC	GAAGCATGCACCAAATAAGGAATCCACATTTTAATAGCCAATAGAAGGGTATGACTTGGG TCAGAACGTGGGAGAAGAACTCAATGACTGTGAATATGCCAAAGGTTACCCAGTACGTTA GCCATTTGGTGTCATCCTGCTTGGTACTTGATTCTATGGCATGAATGGACACATATGCCG GATACATAACACCAATAATATTGCACAAGAGCTGGGCACCCCAGCCAAATATCAGATAGA GCGCACAGAATGCGGCGGCACCAGTGAATATCTTTACTCTATCGACGCCAGTCCGTTGCT CCACGAGATCGAAGCCTTTGGTCCATGGCTTGGCGGGGTCACGCAGCGCTCTGTCCACGG ACACCTTTGAGTTGTCCAACCATTGCGTTACCTG	394
CG4960	D. melanogaster	TTCACGATCCCGTCGACAT	TGGTGAGATTTCATTTTTACCTTTAAC	GTTAAAGGTAAAAATGAAATCTCACCA	TAATACGACTCACTATAGATTCACGATCCCGTCGACAT	TAATACGACTCACTATAGATGGTGAGATTTCATTTTTACCTTTAAC	TTCACGATCCCGTCGACATGATGTCCGCTGGAGTGCCAAAGGACGACTAGGACAAACATT TGCGTTAACTCCATGCATTTGGTTTACGGTCTGCAAAACAACCTCACCTCGTATCGGATA CATTTCGCAATAAATTTTAATGATGTATTCATTTTGTTGTTGGAAGGAGCACCAGTGGTC GCTGAATCCTAAAAAATCTATCCTGGTTAAAGGTAAAAATGAAATCTCACCAC	GTGGTGAGATTTCATTTTTACCTTTAACCAGGATAGATTTTTTAGGATTCAGCGACCACT GGTGCTCCTTCCAACAACAAAATGAATACATCATTAAAATTTATTGCGAAATGTATCCGA TACGAGGTGAGGTTGTTTTGCAGACCGTAAACCAAATGCATGGAGTTAACGCAAATGTTT GTCCTAGTCGTCCTTTGGCACTCCAGCGGACATCATGTCGACGGGATCGTGAA	232
CG4960	D. simulans	ACCTACTGAAACTTCCGAACC	TTTGTATGGTTCAGCGACCAC	GTGGTCGCTGAACCATACAAA	TAATACGACTCACTATAGACCTACTGAAACTTCCGAACC	TAATACGACTCACTATAGATTTGTATGGTTCAGCGACCAC	ACCTACTGAAACTTCCGAACCCGTCGACAGGATGTCCGCTGGAGTGCCAAAGGACGACTA GCATGGACTAGCTCGGACTAGCTCCATGGATTTGGCTTGGGGCCTGCACAACAACATCAC CTCTTATCGGTTACATTTTGCAATAAATTTTAATTCTGTATTTATTTTCTATTTGGAAGG AGCATCAGTGGTCGCTGAACCATACAAA	TTTGTATGGTTCAGCGACCACTGATGCTCCTTCCAAATAGAAAATAAATACAGAATTAAA ATTTATTGCAAAATGTAACCGATAAGAGGTGATGTTGTTGTGCAGGCCCCAAGCCAAATC CATGGAGCTAGTCCGAGCTAGTCCATGCTAGTCGTCCTTTGGCACTCCAGCGGACATCCT GTCGACGGGTTCGGAAGTTTCAGTAGGT	208
CG4960	D. yakuba	GCAGGTGACTCAAGTGCAG	GCACCAGCCAAAGGTCAG	CTGACCTTTGGCTGGTGC	TAATACGACTCACTATAGGCAGGTGACTCAAGTGCAG	TAATACGACTCACTATAGGCACCAGCCAAAGGTCAG	GCAGGTGACTCAAGTGCAGCGGTTCTTCAACGGCTACAAGCAGGAGGTGAGCCGATCACT GCGGGATGCGTCCAAGCCGTGGACCAAAGTCTTCGATGCCGTGGAGGAGAAGACCGGCGT GGACAGGGTCAATATTTTCGCAGGTGCTGTTGGTCTGTGCGCCCTCTATCTGACCTTTGG CTGGTGC	GCACCAGCCAAAGGTCAGATAGAGGGCGCACAGACCAACAGCACCTGCGAAAATATTGAC CCTGTCCACGCCGGTCTTCTCCTCCACGGCATCGAAGACTTTGGTCCACGGCTTGGACGC ATCCCGCAGTGATCGGCTCACCTCCTGCTTGTAGCCGTTGAAGAACCGCTGCACTTGAGT CACCTGC	187
Sep2	D. melanogaster	TACGAGCTGTATCGCCAGAA	ACTAAGTTCGATTTATTCGTTAGTTGT	ACAACTAACGAATAAATCGAACTTAGT	TAATACGACTCACTATAGATACGAGCTGTATCGCCAGAA	TAATACGACTCACTATAGACTAAGTTCGATTTATTCGTTAGTTGT	TACGAGCTGTATCGCCAGAAGAGGCTGGAGCAAATGGGCTTCAGCGATGTGGACAGCGAC AACAAGCCCATCTCGTTCCAGCAGACGTTCGAGGCAAAGCGCTCCAACCATTTGGCCGAG CTGCAGTCCAAGGAGGAGGAGGTTCGTCAGATGTTCGTGCAGCGCGTTAAGGAGAAGGAG GCCGAGCTGAAGGAGAGCGAGAAGGACCTGCACGCCAAGTTCGAGAAGCTAAAGCGGGAT CACGCCGAGGAGAAGCGCAAGCTGGAAGAGTCGCGCAAGGCGCTCGAGGAGGACTACCTT GACTTCCAGCGGCGCAAGCAGCAGTTGGCCACCGCCCACCACACGCTCACCCTCGGCAAG AGCAAGAAGAAGTAGAATCCGGCGCCGCCGCCT…	ACTAAGTTCGATTTATTCGTTAGTTGTAAATACATAATCATTATATGCCTGCGTACATAT GCGTGTAGTTGTGTATATGTTAATATTTGAAGTAAACTTAATAGTACAAATGAAAGACAA CGAGATGAGAAAGCAATAATTACTTTGGGATAAGCGAACCGCACAGAATTCTCAATACAT TGTGAGGCGGCGGCGCCGGATTCTACTTCTTCTTGCTCTTGCCGAGGGTGAGCGTGTGGT GGGCGGTGGCCAACTGCTGCTTGCGCCGCTGGAAGTCAAGGTAGTCCTCCTCGAGCGCCT TGCGCGACTCTTCCAGCTTGCGCTTCTCCTCGGCGTGATCCCGCTTTAGCTTCTCGAACT TGGCGTGCAGGTCCTTCTCGCTCTCCTTCAGCT…	577
Sep2	D. yakuba	TCGCCAGAAGAGACTTGAGC	TTACTTTGGGATAAGCGAACC	GGTTCGCTTATCCCAAAGTAA	TAATACGACTCACTATAGATCGCCAGAAGAGACTTGAGC	TAATACGACTCACTATAGATTACTTTGGGATAAGCGAACC	TCGCCAGAAGAGACTTGAGCAAATGGGCTTCAGCGATGTGGATAGCGACAACAAGCCAAT TTCGTTCCAGCAGACGTTTGAGGCCAAGCGCTCCAACCATCTGGCCGAGCTGCAGTCGAA GGAGGAAGAGGTTCGCCAAATGTTCGTGCAGCGCGTGAAGGAGAAGGAGGCCGAGCTGAA GGAGAGCGAGAAGGACCTGCACGCCAAGTTCGAGAAACTAAAGCGGGATCACGCCGAGGA GAAGCGCAAGCTGGAGGAGTCGCGAAAGGCGCTCGAGGAGGATTACCTCGACTTCCAGCG GCGCAAGCAGCAGTTGGTCACCGCCCACCACACGCTCACCCTCGGCAAGAGCAAGAAGAA GTAGAATCCGGCGGCACCGCCGAACAATGTATT…	TTACTTTGGGATAAGCGAACCGCACAGAATTCTCAATACATTGTTCGGCGGTGCCGCCGG ATTCTACTTCTTCTTGCTCTTGCCGAGGGTGAGCGTGTGGTGGGCGGTGACCAACTGCTG CTTGCGCCGCTGGAAGTCGAGGTAATCCTCCTCGAGCGCCTTTCGCGACTCCTCCAGCTT GCGCTTCTCCTCGGCGTGATCCCGCTTTAGTTTCTCGAACTTGGCGTGCAGGTCCTTCTC GCTCTCCTTCAGCTCGGCCTCCTTCTCCTTCACGCGCTGCACGAACATTTGGCGAACCTC TTCCTCCTTCGACTGCAGCTCGGCCAGATGGTTGGAGCGCTTGGCCTCAAACGTCTGCTG GAACGAAATTGGCTTGTTGTCGCTATCCACATC…	427
Sep2	D. pseudoobscura	GCTTCAGCGATGTGGATAGC	AATTACTTTGGGATAAGCAGACC	GGTCTGCTTATCCCAAAGTAATT	TAATACGACTCACTATAGGCTTCAGCGATGTGGATAGC	TAATACGACTCACTATAGAATTACTTTGGGATAAGCAGACC	GCTTCAGCGATGTGGATAGCGAGAACAAGCCGATCTCGTTCCAGCAGACGTTCGAGGCAA AGCGCTCGAATCATTTGGCCGAGCTGCAGTCCAAAGAGGAGGAGGTACGGCAGATGTTTG TGCAGCGGGTCAAGGAGAAGGAGGCCGAGCTGAAGGAGAGCGAGAAGGACTTGCATGCAA AGTTCGAGAAGTTGAAGCGCGATCATGCCGAGGAGAAGCGAAAGCTGGAGGAGTCGCGGA AGGCTCTCGAGGAGGACTATCTTGACTTTCAGCGGCGCAAGCAGCAGCTGGCCTCGGCCC ACCACACGCTTACGCTGGGCAAAAGCAAGAAGAAATAAGCGGGCGGACGAACCGTCGTCG TCGTCGTCTGCTCTAAGCAATGTATTGAGTAGT…	AATTACTTTGGGATAAGCAGACCGCACAAAATACTACTCAATACATTGCTTAGAGCAGAC GACGACGACGACGGTTCGTCCGCCCGCTTATTTCTTCTTGCTTTTGCCCAGCGTAAGCGT GTGGTGGGCCGAGGCCAGCTGCTGCTTGCGCCGCTGAAAGTCAAGATAGTCCTCCTCGAG AGCCTTCCGCGACTCCTCCAGCTTTCGCTTCTCCTCGGCATGATCGCGCTTCAACTTCTC GAACTTTGCATGCAAGTCCTTCTCGCTCTCCTTCAGCTCGGCCTCCTTCTCCTTGACCCG CTGCACAAACATCTGCCGTACCTCCTCCTCTTTGGACTGCAGCTCGGCCAAATGATTCGA GCGCTTTGCCTCGAACGTCTGCTGGAACGAGAT…	425
Sep2	D. wilistoni	CAGAAGCGACTTGAACAAATG	TGGGTTAAGCACAGAAAATACTTG	CAAGTATTTTCTGTGCTTAACCCA	TAATACGACTCACTATAGACAGAAGCGACTTGAACAAATG	TAATACGACTCACTATAGATGGGTTAAGCACAGAAAATACTTG	CAGAAGCGACTTGAACAAATGGGCTTTAGTGATGTTGACAGCGAGAACAAACCGATATCA TTTCAACAAACATTCGAGGCCAAGCGCTCCAATCATCTGGCCGAGCTGCAATCTAAAGAG GAGGAGGTCCGCCAGATGTTTGTTCAGCGGGTCAAAGAGAAGGAAGCCGAGCTAAAAGAC AGTGAAAAGGACTTACATGCTAAATTCGAGAAATTGAAACGAGATCATGCCGAGGAAAAG CGCAAGCTAGAAGAATCTCGAAAAGCTCTCGAAGAGGACTATTTAGATTTTCAGAGACGC AAACAGCAATTGGCCACGGCTCATCATACTCTGACACTGGGAAAGAACAAGAAGAAGTAA TCGAAGTCTAATCGATCGAATTGTCGGTGTCTT…	TGGGTTAAGCACAGAAAATACTTGAAAAAAGACACCGACAATTCGATCGATTAGACTTCG ATTACTTCTTCTTGTTCTTTCCCAGTGTCAGAGTATGATGAGCCGTGGCCAATTGCTGTT TGCGTCTCTGAAAATCTAAATAGTCCTCTTCGAGAGCTTTTCGAGATTCTTCTAGCTTGC GCTTTTCCTCGGCATGATCTCGTTTCAATTTCTCGAATTTAGCATGTAAGTCCTTTTCAC TGTCTTTTAGCTCGGCTTCCTTCTCTTTGACCCGCTGAACAAACATCTGGCGGACCTCCT CCTCTTTAGATTGCAGCTCGGCCAGATGATTGGAGCGCTTGGCCTCGAATGTTTGTTGAA ATGATATCGGTTTGTTCTCGCTGTCAACATCAC…	421
Sep2	D. mojavensis	ATGAGCTGTACCGGCAAAAG	CGCAAAACACACAAAATACTCG	CGAGTATTTTGTGTGTTTTGCG	TAATACGACTCACTATAGATGAGCTGTACCGGCAAAAG	TAATACGACTCACTATAGACGCAAAACACACAAAATACTCG	ATGAGCTGTACCGGCAAAAGCGTTTGGAGCAGATGGGCTTTAGTGATGTTGATAGCGAAA ACAAGCCTGTTTCATTTCAGCAAACTTTCGAAGCAAAGCGCTCGAATCATCTGGCTGAAC TGCAGTCCAAGGAGGAGGAGGTGCGCCAGATGTTTGTGCAGCGTGTCAAGGAGAAGGAGG CCGAGCTGAAAGACAGTGAGAAGGACTTGCATTTGAAGTTTGAAAAATTGAAGCGGGATC ATGCGGAAGAGAAACGAAAACTTGAAGAGGCTCGTAAAGCTCTCGAGGAGGACTATTTGG ACTTTCAGAGACGCAAGCAGCAATTGGCCACAGCACATCACACACTGACGCTGGGCAAAA GCAAGAAGAAGTAAATGGACAGCATTAGCTTTA…	CGCAAAACACACAAAATACTCGAAGACATTTGCTTATAGCTAAAGCTAATGCTGTCCATT TACTTCTTCTTGCTTTTGCCCAGCGTCAGTGTGTGATGTGCTGTGGCCAATTGCTGCTTG CGTCTCTGAAAGTCCAAATAGTCCTCCTCGAGAGCTTTACGAGCCTCTTCAAGTTTTCGT TTCTCTTCCGCATGATCCCGCTTCAATTTTTCAAACTTCAAATGCAAGTCCTTCTCACTG TCTTTCAGCTCGGCCTCCTTCTCCTTGACACGCTGCACAAACATCTGGCGCACCTCCTCC TCCTTGGACTGCAGTTCAGCCAGATGATTCGAGCGCTTTGCTTCGAAAGTTTGCTGAAAT GAAACAGGCTTGTTTTCGCTATCAACATCACTA…	433
Sep2	D. virilis	GACTATATTGATGCCCAGTTCG	GCACGAATGAGCTTGTTGC	GCAACAAGCTCATTCGTGC	TAATACGACTCACTATAGACTATATTGATGCCCAGTTCG	TAATACGACTCACTATAGGCACGAATGAGCTTGTTGC	GACTATATTGATGCCCAGTTCGAGAATTATTTGCAGGAGGAGCTTAAAATTAAACGCTCC CTTGTCACGTGCCATGACAGTCGCATACACATTTGTCTGTACTTCATCTGTCCGACTGGA CATGGTCTGAAGTCGTTGGATTTAGTCTGCATGAAAAAACTGGACAGCAAGGTGAACATA ATTCCGGTGATTGCAAAAGCGGATACCATATCCAAGGTGGAGCTGCAGCGTTTTAAAGCA AAGATCATACAGGAGCTCAACACAAATGGCGTGCACATCTACCAGTTCCCCACTGACGAT GAGACCGTGGCGGAGACAAACAGTCTGATGAATTCGCACATTCCGTTCGCCGTTGTCGGC AGCACCGAATTCATCAAGGTGGGCAACAAGCTC…	GCACGAATGAGCTTGTTGCCCACCTTGATGAATTCGGTGCTGCCGACAACGGCGAACGGA ATGTGCGAATTCATCAGACTGTTTGTCTCCGCCACGGTCTCATCGTCAGTGGGGAACTGG TAGATGTGCACGCCATTTGTGTTGAGCTCCTGTATGATCTTTGCTTTAAAACGCTGCAGC TCCACCTTGGATATGGTATCCGCTTTTGCAATCACCGGAATTATGTTCACCTTGCTGTCC AGTTTTTTCATGCAGACTAAATCCAACGACTTCAGACCATGTCCAGTCGGACAGATGAAG TACAGACAAATGTGTATGCGACTGTCATGGCACGTGACAAGGGAGCGTTTAATTTTAAGC TCCTCCTGCAAATAATTCTCGAACTGGGCATCA…	401
Sep5	D. melanogaster	GAGAAGGAATTGCATACTAAGTTCG	CAACTAAAATTACTGGAACTCGTAACC	GGTTACGAGTTCCAGTAATTTTAGTTG	TAATACGACTCACTATAGAGAAGGAATTGCATACTAAGTTCG	TAATACGACTCACTATAGACAACTAAAATTACTGGAACTCGTAACC	GAGAAGGAATTGCATACTAAGTTCGACCGGCTAAAACGGGAGCATTTGGAGGAAAAGGCC CAACTGGAAGAGGCCCGTCGGCAGCTGGAAGAGGATTGCCAGGAGCTACAGCGTCGTAGG CTCCAGATGGCCAATGGTTCGCACACTCTCACCTTGGGCAGGGGCAAGAAAAAGTAGTTA AGTTTAGAATGTTTTCGATTTTACTAAAACTGCCTATGCGATTAAATTTCTACAAACCTT ACCTATGACTCCACTCCTATACCAAGAAGTATACTAATTTTGATATTTTATTTCTTTTTA TTTTAACGATCTATGATTTCCAATTAAACAGTTTATAAATAAATTATATTGAAAGAATTT TAATTTAGGTTACGAGTTCCAGTAATTTTAGTT…	GTTTTTTATATTTTTATTGTATTTAATTATACAACTAAAATTACTGGAACTCGTAACCTA AATTAAAATTCTTTCAATATAATTTATTTATAAACTGTTTAATTGGAAATCATAGATCGT TAAAATAAAAAGAAATAAAATATCAAAATTAGTATACTTCTTGGTATAGGAGTGGAGTCA TAGGTAAGGTTTGTAGAAATTTAATCGCATAGGCAGTTTTAGTAAAATCGAAAACATTCT AAACTTAACTACTTTTTCTTGCCCCTGCCCAAGGTGAGAGTGTGCGAACCATTGGCCATC TGGAGCCTACGACGCTGTAGCTCCTGGCAATCCTCTTCCAGCTGCCGACGGGCCTCTTCC AGTTGGGCCTTTTCCTCCAAATGCTCCCGTTTT…	394
Sep5	D. yakuba	AAAAGGAATTGCACACCAAGTTC	ATACGGTGAAGTCTAAAGTATTTTCTG	CAGAAAATACTTTAGACTTCACCGTAT	TAATACGACTCACTATAGAAAAGGAATTGCACACCAAGTTC	TAATACGACTCACTATAGATACGGTGAAGTCTAAAGTATTTTCTG	AAAAGGAATTGCACACCAAGTTCGACCGGCTAAAGCGGGAGCATCTGGAGGAAAAGGCCC AACTTGAGGAGGCCCGTCGGCAGCTGGAGGAGGAATGCCAAGAGCTGCAGCGTCGTAGGC TCCAGCTGGCCAATGGTGCGCACACTCTCACCTTGGGCAGGGGCAAAAAGAAGTAGTTCA TATTTAAAGGGCTTAAAAGAAGTCTTAACAGACATTCACTTTTATACAACTACCGAATTT CTACAGAAAATACTTTAGACTTCACCGTAT	ATACGGTGAAGTCTAAAGTATTTTCTGTAGAAATTCGGTAGTTGTATAAAAGTGAATGTC TGTTAAGACTTCTTTTAAGCCCTTTAAATATGAACTACTTCTTTTTGCCCCTGCCCAAGG TGAGAGTGTGCGCACCATTGGCCAGCTGGAGCCTACGACGCTGCAGCTCTTGGCATTCCT CCTCCAGCTGCCGACGGGCCTCCTCAAGTTGGGCCTTTTCCTCCAGATGCTCCCGCTTTA GCCGGTCGAACTTGGTGTGCAATTCCTTTT	270
Sep5	D. pseudoobscura	CCAAATTCGAGTGCCTCAAG	GCGTGTCCGTTGTTTTATTG	CAATAAAACAACGGACACGC	TAATACGACTCACTATAGACCAAATTCGAGTGCCTCAAG	TAATACGACTCACTATAGGCGTGTCCGTTGTTTTATTG	CCAAATTCGAGTGCCTCAAGAGGGAGCATCTGGAGGAGAAGGCCAGACTGGAGGAGACCC GCCGCCTGCTCGAGGAGGAGTGCCAGGAACTGCAGCGCCGCAAGCAGCAGCTCTCCAACG GCAGCAGCCACCTATCGACGCTGACCCTGGGCCGCGGAAAGAAGAAGTAGGTCACATTAC ATGAGGGGGTATAAAAATATTGTAAAACCATTTGCAGTACCTAGGATTAAGCATGTCACA TTTTCCATGAAACAATAAAACAACGGACACGC	GCGTGTCCGTTGTTTTATTGTTTCATGGAAAATGTGACATGCTTAATCCTAGGTACTGCA AATGGTTTTACAATATTTTTATACCCCCTCATGTAATGTGACCTACTTCTTCTTTCCGCG GCCCAGGGTCAGCGTCGATAGGTGGCTGCTGCCGTTGGAGAGCTGCTGCTTGCGGCGCTG CAGTTCCTGGCACTCCTCCTCGAGCAGGCGGCGGGTCTCCTCCAGTCTGGCCTTCTCCTC CAGATGCTCCCTCTTGAGGCACTCGAATTTGG	272
Sep5	D. wilistoni	TCGAGAAACTGAAGCGAGAAC	GATTGACAGAAAAGGCCAAAC	GTTTGGCCTTTTCTGTCAATC	TAATACGACTCACTATAGATCGAGAAACTGAAGCGAGAAC	TAATACGACTCACTATAGATTGACAGAAAAGGCCAAAC	TCGAGAAACTGAAGCGAGAACATTTAGACGAGAAAACCAATTTGGAAGAGTCTCGTCGGC TGCTGGATGAGGAATGCCAGGAACTGCAACGTCGGAAGCAACAGTTTACTAATGGCAATG GCCAAATGTCCACACTTACACTTGGCCGAAGCAAAAAGAAATAAGCAATAAAATGATCCA AAGAATTTAGGGTACATTAATGTGTATCTCTCTTGTATGTAAATGTGCTATAAATTAAGA ATTTTGTAAAGTTTGGCCTTTTCTGTCAATC	GATTGACAGAAAAGGCCAAACTTTACAAAATTCTTAATTTATAGCACATTTACATACAAG AGAGATACACATTAATGTACCCTAAATTCTTTGGATCATTTTATTGCTTATTTCTTTTTG CTTCGGCCAAGTGTAAGTGTGGACATTTGGCCATTGCCATTAGTAAACTGTTGCTTCCGA CGTTGCAGTTCCTGGCATTCCTCATCCAGCAGCCGACGAGACTCTTCCAAATTGGTTTTC TCGTCTAAATGTTCTCGCTTCAGTTTCTCGA	271
Sense probes were transcribed from PCR products amplified using a combination of the Forward primer and the Reverse primer + T7 promoter. Antisense probes were transcribed from PCR products amplified using a combination of the Forward primer + T7 promoter and the Reverse primer.

## Sheet: modENCODE
Expression summaries presented by FlyBase (1), based on data generated by modENCODE developmental transcriptome of D. melanogaster (2)
Developmental time interval	Embryo stages	CG8331	CG4960	CG17734	CG11825	Sep2	Sep5
embryo 00-02hr	1, 2, 3, 4	5596	0	8384	3774	9454	2928
embryo 02-04hr	4, 5, 6, 7, 8, 9	830	0	909	7521	14369	21578
embryo 04-06hr	9, 10, 11	2260	0	471	4059	15284	14634
embryo 06-08hr	11, 12	4793	0	213	2061	18183	3929
embryo 08-10hr	12, 13	6480	0	369	2768	17188	1964
embryo 10-12hr	13, 14, 15	10036	0	703	3095	17317	872
embryo 12-14hr	15, 16	9324	1	794	2241	9324	506
embryo 14-16hr	16	6929	0	692	924	12087	558
embryo 16-18hr	17	6171	0	1057	1355	7978	369
embryo 18-20hr	17	4112	4	2702	1260	4746	259
embryo 20-22hr	17	3766	0	7955	752	7027	663
embryo 22-24hr	17	4312	1	10303	1075	5333	581
larva L1		8990	4	8796	107	3292	78
larva L2		13028	0	8968	296	3503	84
larva L3 12hr old		10088	0	9094	274	2231	105
larva L3 puffstage 1-2		12924	73	5247	116	3551	227
larva L3 puffstage 3-6		9230	185	2031	60	6718	413
larva L3 puffstage 7-9		8479	210	1662	37	9255	750
white prepupae new		6951	226	2073	121	8879	503
white prepupae 12hr		7007	431	1568	3123	8211	433
white prepupae 24hr		5463	648	1068	1293	7811	496
pupae 2d postWPP		5679	927	1460	1135	5307	483
pupae 3d postWPP		5265	1042	1370	313	4176	65
pupae 4d postWPP		5616	796	7560	380	2409	143
adult male 01day		8102	1544	6780	177	2062	51
adult male 05day		7845	1546	3721	128	2417	91
adult male 30day		7850	1896	3020	158	2943	90
adult female 01day		7217	5	5865	554	4397	460
adult female 05day		9196	5	6590	2196	4759	778
adult female 30day		9367	0	6384	1790	5254	808
Embryo stages for each developmental time interval are based on Campos-Ortega and Hartenstein (3). Expression levels as described by FlyBase: 1-10 = extremely low expression; 11-100 = very low expression; 101-400 = low expression; 401-1400 = moderate expression; 1401-4000 = moderately high expression; 4001-10000 = high expression; 10001-100000 = very high expression.
1 - McQuilton, P, SE St Pierre, J Thurmond. 2012. FlyBase 101--the basics of navigating FlyBase. Nucleic Acids Res 40:D706-714.
2 - Graveley, BR, AN Brooks, JW Carlson, et al. 2010. The developmental transcriptome of Drosophila melanogaster. Nature 471:473-479.
3 - Campos-Ortega, JA, Hartenstein, V. 1985. The Embryonic Development of Drosophila melanogaster. Berlin (Germany): Springer-Verlag.

## Sheet: FlyAtlas
Tissue specific expression data presented by FlyAtlas (1)
	mRNA signal
Tissue	CG8331 (1633559_at)	CG4960 (1626010_at)	CG17734 (1630589_at)	CG17734 (1624488_a_at)	CG11825 (1635263_at)	Sep2 (1626425_at)	Sep5 (1624997_s_at)
Brain	643 ± 36	6 ± 1	559 ± 47	923 ± 21	7 ± 1	449 ± 15	9 ± 0
Head	1813 ± 20	7 ± 2	360 ± 23	870 ± 58	41 ± 2	293 ± 11	5 ± 1
Eye	1877 ± 48	4 ± 1	273 ± 21	727 ± 23	13 ± 2	296 ± 5	6 ± 1
Thoracicoabdominal ganglion	898 ± 15	5 ± 1	880 ± 23	1234 ± 42	14 ± 1	642 ± 21	20 ± 2
Salivary gland	6080 ± 230	13 ± 5	73 ± 6	1509 ± 53	32 ± 3	1117 ± 37	15 ± 5
Crop	2638 ± 112	3 ± 1	173 ± 13	1482 ± 86	21 ± 2	526 ± 11	6 ± 2
Midgut	1478 ± 27	5 ± 0	40 ± 1	1298 ± 53	54 ± 12	393 ± 7	14 ± 1
Tubule	2527 ± 57	10 ± 0	267 ± 26	1799 ± 50	93 ± 18	447 ± 32	9 ± 1
Hindgut	1769 ± 21	6 ± 1	451 ± 12	1642 ± 60	38 ± 3	343 ± 6	8 ± 1
Heart	2216 ± 78	3 ± 1	91 ± 17	1365 ± 60	34 ± 6	277 ± 3	6 ± 1
Fat body	2762 ± 140	9 ± 3	237 ± 37	1668 ± 228	93 ± 21	143 ± 10	11 ± 4
Ovary	1082 ± 20	3 ± 0	7 ± 1	1205 ± 23	220 ± 9	548 ± 7	102 ± 1
Testis	567 ± 20	436 ± 7	12 ± 1	215 ± 9	28 ± 1	171 ± 8	18 ± 1
Male accessory glands	4472 ± 65	13 ± 2	15 ± 2	584 ± 56	19 ± 1	497 ± 7	14 ± 2
Virgin spermatheca	3422 ± 137	8 ± 1	103 ± 7	1775 ± 111	80 ± 6	253 ± 6	13 ± 1
Mated spermatheca	3660 ± 155	7 ± 1	116 ± 14	1766 ± 116	46 ± 3	288 ± 11	9 ± 1
Adult carcass	2373 ± 110	13 ± 1	671 ± 26	1467 ± 72	38 ± 3	181 ± 11	11 ± 2
Larval CNS	1088 ± 49	3 ± 1	405 ± 81	824 ± 97	16 ± 2	873 ± 26	84 ± 4
Larval Salivary gland	5616 ± 321	6 ± 1	22 ± 2	1163 ± 39	20 ± 3	1767 ± 106	6 ± 1
Larval midgut	1596 ± 25	4 ± 2	31 ± 3	2465 ± 225	100 ± 28	467 ± 16	13 ± 2
Larval tubule	2011 ± 38	8 ± 2	72 ± 4	955 ± 51	61 ± 2	1098 ± 47	9 ± 0
Larval hindgut	1488 ± 29	3 ± 1	111 ± 14	1906 ± 103	44 ± 2	733 ± 42	10 ± 1
Larval fat body	2509 ± 239	44 ± 19	18 ± 1	488 ± 54	25 ± 2	399 ± 33	17 ± 3
Larval trachea	2240 ± 36	5 ± 2	30 ± 5	774 ± 84	13 ± 3	880 ± 88	30 ± 4
Larval carcass	1934 ± 100	3 ± 1	117 ± 24	1555 ± 230	32 ± 10	485 ± 32	34 ± 9
S2 cells (growing)	1431 ± 20	5 ± 1	84 ± 5	518 ± 8	44 ± 1	1102 ± 9	91 ± 1
Whole fly	1183 ± 67	41 ± 4	176 ± 24	1001 ± 24	125 ± 4	314 ± 9	52 ± 2
1 - Chintapalli, VR, J Wang, JA Dow. 2007. Using FlyAtlas to identify better Drosophila melanogaster models of human disease. Nat Genet 39:715-720.

## Sheet: PAML summary
Branch-site tests for positive selection (PAML)
Gene pair	Model	Foreground	ω0	p0	ω1	p1	ω2	p2a + p2b	log-likelihood	LRT	P-value	Positively selected sites
CG8331 and CG4960	selection	CG4960	0.075	0	1	0	1.21106	1	-4692.88	0.017996	0.893285	N/A
	null	CG4960	0.07503	0	1	0	1	1	-4692.89			Not allowed
	selection	CG8331	0.07843	0.83971	1	0.10749	2.82724	0.0528	-4699.13	0.068292	0.79384	N/A
	null	CG8331	0.07846	0.79517	1	0.10182	1	0.103	-4699.17			Not allowed
CG17734 and CG11825	selection	CG11825	0.05647	0.72898	1	0.01368	1	0.25734	-2741.61	0	1	N/A
	null	CG11825	0.05647	0.72898	1	0.01368	1	0.25734	-2741.61			Not allowed
	selection	CG17734	0.05937	0	1	0	999	1	-2742.28	0.198442	0.655981	N/A
	null	CG17734	0.05942	0	1	0	1	1	-2744.89			Not allowed
Sep2 and Sep5	selection	Sep5	0.01543	0.76537	1	0.00241	4.91662	0.23222	-12483.1	1.70851	0.191178	N/A
	null	Sep5	0.01542	0.78403	1	0.00244	1	0.21353	-12483.9			Not allowed
	selection	Sep2	0.01505	0.99168	1	0.0019	61.6331	0.00642	-12495.4	9.50016	0.00205454	229 (0.994), 367 (0.983)
	null	Sep2	0.01493	0.98205	1	0.00189	1	0.01606	-12500.1			Not allowed
ω0 = dN/dS for sites with 0<ω<1; ω1 = dN/dS for sites with ω=1; ω2 = dN/dS for sites with ω>1. p0 = proportion of sites with ω0; p1 = proportion of sites with ω1; p2a + p2b = proportion of sites with ω2 (parameters correspond to foreground branches). The likelihood-ratio test (LRT) critical value at 5% is 2.71(*). A P-value <0.05 indicates that the null model of neutral evolution can be rejected.…

## Sheet: CG8331+CG4960 Datamonkey
FEL - negatively selected sites (p-value ≤ 0.05)							MEME - positively selected sites (p-value ≤ 0.05)
Codon	dS	dN	dN/dS	Normalized dN-dS	p-value		Codon	α	β-	Pr[β=β-]	β+	Pr[β=β+]	p-value
3	6.00827	0.278607	0.046	-2.58597	0.00126097		10	0.48173	0.0407559	0.912548	6.70805	0.087452	0.0312337
12	2.89263	0	0	-1.30553	0.00014396		23	0.42146	0	0.74632	4.84967	0.25368	0.0399435
14	7.58992	0.319749	0.042	-3.28125	0.000169404		50	0.739695	0.0188718	0.900143	43.539	0.099857	0.00978485
15	2.60736	0.413802	0.159	-0.99002	0.00855859		127	0	0	0.975314	100.785	0.024686	0.0164934
19	0.546981	0	0	-0.246869	0.0154281
20	1.97206	0.321466	0.163	-0.744964	0.00749385
21	1.00927	0	0	-0.455514	0.00163546
22	3.53301	0.643457	0.182	-1.30414	0.00745957
24	2.32617	0	0	-1.04987	0.00156726
25	0.749562	0	0	-0.3383	0.00112635		Results from Datamonkey analyses for CG8331 and CG4960. FEL was used to detect negatively selected sites (p-value ≤ 0.05). MEME was used to detect sites that underwent episodic diversifying selection (p-value ≤ 0.05). Codon: codon position corresponding to the trimmed codon alignment (not the full amino acid alignment); dS and α: synonymous substitution rate; dN and β: nonsynonymous substitution …
28	1.38607	0.1612	0.116	-0.552821	0.0116582
30	6.58899	0.231931	0.035	-2.86914	4.28801e-05
31	0.940048	0.0802702	0.085	-0.388044	0.013973
34	9.23204	0	0	-4.1667	6.04092e-07
35	4.27123	0.160095	0.037	-1.85548	0.000134007
36	14.7882	0.15981	0.011	-6.60224	0.000149727
37	0.759122	0.0749722	0.099	-0.308778	0.0282077
41	2.41752	0	0	-1.0911	1.07386e-05
42	1.66661	0.204142	0.122	-0.660057	0.00691808
45	1.73135	0	0	-0.781411	0.00036714
46	7.0316	1.15414	0.164	-2.65268	0.0271167
48	0.971245	0.14301	0.147	-0.373808	0.0180615
51	4.71116	0.741101	0.157	-1.79181	0.0104617
52	0.474128	0	0	-0.213988	0.0495047
53	1.5775	0.145685	0.092	-0.646222	0.00252248
54	1.97508	0.30434	0.154	-0.754056	0.0203884
55	1.27783	0.21391	0.167	-0.48018	0.0455847
56	0.672391	0	0	-0.303471	0.00804109
58	2.01914	0	0	-0.9113	6.0339e-05
59	0.881404	0	0	-0.397805	0.00137583
62	1.06379	0.141818	0.133	-0.416114	0.0158136
63	321.033	0.0835524	0	-144.854	2.73809e-07
64	1.25284	0.114934	0.092	-0.513572	0.0100505
65	0.860946	0.126982	0.147	-0.33126	0.0447257
68	0.855852	0.0878044	0.103	-0.346643	0.0352956
69	0.388544	0	0	-0.175362	0.0333731
70	2.67722	0	0	-1.20831	4.75578e-07
71	1.16248	0	0	-0.524663	0.000637083
72	2.13952	0.119586	0.056	-0.911658	0.000588632
73	2.58059	0	0	-1.1647	0.000217932
74	2.60475	0	0	-1.1756	1.12599e-07
75	1.28398	0.0708058	0.055	-0.547543	0.000926129
76	9.02182	0	0	-4.07182	1.51549e-05
77	2.30431	0.192483	0.084	-0.953132	0.0044903
78	1.67597	0	0	-0.756416	4.30851e-05
79	1.1391	0	0	-0.514111	0.00175303
81	2.03401	0.0709521	0.035	-0.885988	0.000156102
82	2.00029	0	0	-0.902792	9.85743e-05
83	2.51114	0	0	-1.13335	0.000138025
84	2.36968	0.0843272	0.036	-1.03145	5.79439e-05
85	1.93528	0	0	-0.873451	0.000299509
86	0.322654	0	0	-0.145624	0.0307742
87	0.695771	0	0	-0.314023	0.0331785
89	1.06663	0.0755062	0.071	-0.447324	0.0159502
90	1.23239	0	0	-0.556215	0.00107917
91	0.620521	0.0728648	0.117	-0.247174	0.0462214
92	3.09023	0.0761508	0.025	-1.36035	6.91679e-05
94	1.0442	0	0	-0.471279	0.00111202
98	0.68099	0	0	-0.307352	0.00792902
99	1.26141	0	0	-0.569313	0.000183227
100	0.411263	0	0	-0.185616	0.0349355
102	1.3073	0	0	-0.590024	0.00118727
103	1.40374	0	0	-0.633551	0.00136003
104	1.71448	0	0	-0.773797	1.63871e-05
106	0.379451	0	0	-0.171258	0.0350432
107	0.893585	0	0	-0.403302	0.0057462
109	1.59973	0.0921222	0.058	-0.680429	0.00480019
110	2.79828	0.0867668	0.031	-1.22379	0.000117552
111	2.48321	0.660646	0.266	-0.822579	0.0418867
114	2.21621	0	0	-1.00024	5.08713e-06
117	0.871052	0	0	-0.393132	0.00285866
118	1.26345	0	0	-0.570234	0.000124082
119	1.45974	0.088883	0.061	-0.61871	0.0134052
120	0.763459	0	0	-0.344572	0.0149739
122	0.514675	0	0	-0.232289	0.0182241
123	1.55694	0	0	-0.702695	0.000182675
124	1.62451	0	0	-0.733191	0.00181404
125	0.399629	0	0	-0.180365	0.0279454
128	0.637871	0	0	-0.287891	0.00704105
129	0.961538	0.086295	0.09	-0.395024	0.0266242
133	0.635346	0	0	-0.286751	0.0102558
134	1.31449	0	0	-0.59327	9.30102e-05
136	2.11043	0.153806	0.073	-0.883084	0.0024497
138	0.985979	0	0	-0.445002	0.00197418
139	1.18647	0	0	-0.53549	0.000334226
140	1.92082	0	0	-0.866925	2.14992e-05
142	2.10646	0.0860627	0.041	-0.911867	0.00089338
144	1.96358	0	0	-0.886224	0.00113364
146	2.43226	0	0	-1.09775	0.000154633
147	0.540159	0	0	-0.24379	0.0168918
150	1.35075	0	0	-0.609635	9.66704e-05
151	1.35896	0	0	-0.61334	0.00173648
152	1.65734	0.183811	0.111	-0.665049	0.0306896
153	0.433178	0	0	-0.195506	0.0313447
154	2.3893	0	0	-1.07836	1.21348e-05

## Sheet: CG17734+CG11825 Datamonkey
FEL - negatively selected sites (p-value ≤ 0.05)
Codon	dS	dN	dN/dS	Normalized dN-dS	p-value
2	0.303597	0	0	-0.141926	0.0427094		Results from Datamonkey analyses for CG17734 and CG11825. FEL was used to detect negatively selected sites (p-value ≤ 0.05). MEME was used to detect sites that underwent episodic diversifying selection, but no sites had a p-value ≤ 0.05. Codon: codon position corresponding to the trimmed codon alignment (not the full amino acid alignment); dS: synonymous substitution rate; dN: nonsynonymous subst…
3	0.933543	0.0686793	0.074	-0.404307	0.00487757
5	0.700929	0	0	-0.327671	0.00169916
6	1.81394	0.401441	0.221	-0.660316	0.028778
7	1.3287	0	0	-0.621142	0.00027083
13	0.978479	0.073378	0.075	-0.423117	0.00671321
14	3.4985	0	0	-1.63548	5.5449e-05
17	3.70248	0	0	-1.73084	8.4148e-07
20	3.13033	0.352715	0.113	-1.29848	0.000722909
21	6.60203	0	0	-3.08632	1.28947e-08
22	1.22608	0.15449	0.126	-0.500948	0.00876924
23	2.87442	0	0	-1.34374	0.000142326
24	2.49167	0.0849058	0.034	-1.12512	0.000235796
25	2.10699	0.159026	0.075	-0.910636	0.000399536
26	1.0707	0	0	-0.500532	3.95227e-05
27	2.55333	0	0	-1.19363	2.71597e-06
29	0.832967	0	0	-0.389396	0.000736553
30	1.31653	0.0956594	0.073	-0.570733	0.00332871
31	0.936564	0	0	-0.437826	0.00105972
32	0.280774	0	0	-0.131256	0.0459772
34	1.23302	0	0	-0.576413	0.000434
35	2.89187	0	0	-1.35189	1.93361e-06
37	0.821805	0.0704081	0.086	-0.351264	0.0122143
38	1.46579	0	0	-0.685228	2.06227e-05
39	1.07227	0	0	-0.501265	0.000655054
40	2.36426	0.372554	0.158	-0.931084	0.00436805
42	1.4327	0	0	-0.66976	0.000149377
43	0.729365	0	0	-0.340964	0.00169342
45	2.38699	0	0	-1.11587	5.32523e-05
46	1.39656	0	0	-0.652865	0.00211764
47	1.77246	0.29687	0.167	-0.68981	0.0120743
49	1.49623	0	0	-0.699459	9.39862e-06
50	1.49475	0	0	-0.698767	0.000142001
51	2.05751	0.211628	0.103	-0.862914	0.000695525
53	0.781478	0	0	-0.365326	0.00737996
54	0.454719	0	0	-0.212572	0.0083199
55	2.57464	0	0	-1.20359	4.42673e-06
56	2.99539	0	0	-1.40029	6.88933e-07
57	3.29423	0	0	-1.53999	8.0335e-06
58	1.11595	0	0	-0.521685	0.000103205
60	3.06536	0	0	-1.433	7.2278e-05
61	2.08945	0	0	-0.976777	3.00503e-06
62	0.557907	0	0	-0.260811	0.00401696
63	0.45687	0	0	-0.213578	0.0272398
64	1.48516	0	0	-0.694284	2.13464e-05
65	0.728826	0	0	-0.340712	0.00157723
66	2.85606	0	0	-1.33515	9.54277e-05
67	1.03222	0	0	-0.482543	0.00113038
68	1.13472	0	0	-0.53046	9.74299e-05
69	3.86979	0	0	-1.80905	5.25704e-08
70	1.97485	0	0	-0.923204	2.04854e-05
71	1.704	0.212177	0.125	-0.697398	0.00327308
72	1.19835	0	0	-0.560205	0.000329924
73	0.619021	0	0	-0.28938	0.00463451
74	1.51407	0	0	-0.707798	1.76691e-05
76	0.69735	0	0	-0.325998	0.00596353
77	2.75057	0	0	-1.28584	2.15908e-07
79	0.848482	0	0	-0.396649	0.00568619
80	2.43376	0.303553	0.125	-0.995831	0.00179294
82	0.632478	0.0708762	0.112	-0.262538	0.0269771
83	0.80388	0	0	-0.375798	0.0293951
84	2.99045	0	0	-1.39798	0.000145711
85	0.539024	0	0	-0.251983	0.0250024
86	1.09792	0.088862	0.081	-0.471715	0.0050289
89	1.36806	0.0815698	0.06	-0.601409	0.0231771
91	1.17373	0.161844	0.138	-0.473037	0.00621225
92	1.69024	0.162317	0.096	-0.714274	0.0383681

[truncated: 1 more sheets: Sep2+Sep5 Datamonkey]
