# Supplementary material for: Evolution of Three Parent Genes and Their Retrogene Copies in Drosophila Species
Source: Int J Evol Biol. 2013 Jun 5;2013:693085. doi: 10.1155/2013/693085 (PMC3690201; doi:10.1155/2013/693085)
Supplement: Supplementary file 1 — contains a list of alternative transcripts for CG8331, CG4960, CG17734, CG11825, Sep2, and Sep5 in Drosophila melanogaster; pairwise sequence alignments; presence or absence of each gene within the 20 Drosophila genome sequences; a description of all orthologs of the six genes within the 20 Drosophila species; primer sequences used to detect transcription using qRT-PCR; primer sequences used to make probes for in situ hybridization; data from the modENCODE developmental transcriptome of D. melanogaster; expression data from FlyAtlas; PAML FEL, and MEME results. Supplementary Figures 2, 3, and 4 contain annotated multiple sequence alignments for the three gene pairs. Supplementary Figure 5 contains graphs of the expression levels of the three gene pairs as detected by qRT-PCR. Supplementary File 6 contains the multiple sequence alignments of the three gene pairs in Clustal format. Supplementary Figure 7 contains examples of background staining for each probe, as determined by using sense probes for in situ hybridization. [file 693085.f1.zip › 693085.F1/Supplemental File 6.txt]

Multiple sequence alignment of CG8331 and CG4960 amino acid sequences from Drosophila species:

CLUSTAL O(1.1.0) multiple sequence alignment


Dmel_CG8331      ---MATQVKQFLNGYKDDVSKSLRDASKPWTKVFDTVEEKTGVDRVNIFVGAVGLCAIYL
Dsim_CG8331      MAAQVTQVQQFLNGYKDDVSRSLRDASKPWTKVFDTVEEKTGVDRVNIFVGAVGLCAIYL
Dsec_CG8331      MAAQVTQVQQFLNGYKDDVSRSLRDASKPWTKVFDTVEEKTGVDRVNIFVGAVGLCAIYL
Dyak_CG8331      MAAQVAQVQQFLNGYKEDVNKSLRDPSKPWAKLFDTVEEKTGVERVNIFVGAVGICALWL
Dere_CG8331      MAAQVTQVKQFLDGYKQDVNQSLRDASKPWTKVFDSLEEKTGVDRVKIFGGAVGLCALYL
Deug_CG8331      MASPVSQVQQFFDGYKQNVAGALNDTSKPWTKAFDSLEEKTGVNRVNIFLGASGFCALYL
Dtak_CG8331      MASQVTQVQQFFNGYKQNVSKALRDASKPWTKAFDTVEEKTGVDRVNIFLGAAGFCALYL
Dfic_CG8331      MAAQVTQVQQLFNGYKQNVSQALRDASKPWTKAFDTVEEKTGVDRVNIFFGAAGFCALYL
Dele_CG8331      MAAQVTLVQQFFNGYKQNVGRALRDASKPWTKAFDTVEEKTGVDRVNIFMGAAGFCALYL
Drho_CG8331      MAAQVTQVQQFFNGYKQNVSRALRDASKPWTKAFDSVEEKTGVDRVTIFLGASGLCALYL
Dkik_CG8331      MAAQIAQVQQFFNGYKQNVERSLRDGNKPWSKAFDTLEEKTGVDRVNIFFGAAGFCALYL
Dbip_CG8331      MATQVSLVQQWFNSYKNNLGQSLRDTSKPWTSAFEKVEERTGVDRVNVFLGAVGLCALYL
Dana_CG8331      MATQVSQIQQWFNGYKNNLGQSLRDGSKPWSSAFDKVEERTGVDRVNLFLGAGGFCALYL
Dpse_CG8331      MAAQYTQLQQWFGQYKQTITRSLHDTNKPWAKVLDIVEERTSVDRVNIFFGAAGFCVLYL
Dper_CG8331      MAAQYTQLQQWFGQYKQTITRSLHDTNKPWAKVLDIVEERTSVDRVNIFFGAAGFCVLYL
Dwil_CG8331      MAAQLAQVKQWFDQYKTTVDKSLHDPAKPWTKGLDLLEQKSGFSRVNIFFGASLLCALYL
Dmoj_CG8331      MSSQLTQLPQMFENYKETVRKSLRDPNKPWTKVFDILEERTSVDRVKLFSGAVALCAVYL
Dvir_CG8331      MATQLSQVTQWLDNSKVSVDRALRDPAKPWTKGFDLVEQRTGVDRVKIFTGAAAFCALYL
Dgri_CG8331      MAAQFSLVTQWFENYKQTVDYSLRDSSKPWTKPLDMVEQRTGIDRSKIFFGAAVFCGLYL
Dmel_CG4960      MAAQVSQVQRFFNGYKQDINRSLRDASKPWTKAFDSLEEKTGVERVNIFVGSILFCAFYL
Dsim_CG4960      MAAQATQVQRFFNGYKQDMNRTLRDASKPWTKAFDSLEEKTGMDRVNIFVGSVLFCAFYL
Dsec_CG4960      MAAQATQVQRFFNGYKQDMNRTLRDASKPWTKAFDSLEEKTGMDRVNIFVGSVLFCAFYL
Dyak_CG4960      MAAQVTQVQRFFNGYKQEVSRSLRDASKPWTKVFDAVEEKTGVDRVNIFAGAVGLCALYL
Dere_CG4960      MAAQVTQVQRFFNGYKQDVSRSLRDASKPWTKVFDAMEEKTGVDRVNIFVGAIGLCALYL
                      : : : :   *  :  :*.*  ***:. :: :*:::...* .:* *:  :* .:*

Dmel_CG8331      IFGWGAQLLCNIIGVLYPAYISIHAIESSTKQDDTKWLIYWVTFGIFTVIEFFSSLLTSV
Dsim_CG8331      IFGWGAQLLCNIIGVLYPAYISIHAIESSTKQDDTKWLIYWVTFGIFTVIEFFSSLLTSV
Dsec_CG8331      IFGWGAQLLCNIIGVLYPAYISIHAIESSTKQDDTKWLIYWVTFGIFTVIEFFSSLLTSV
Dyak_CG8331      IFGWGAQLLCNTIGVLYPAYISIHAIESSTKQDDTKWLIYWVTFGIFTVIEFFSSLLTSV
Dere_CG8331      IFGWGIQLLCNIIGVLYPAYTSIHAIESSTKQDDTKWLIYWVTFGIFTVIEYFSSVLTAV
Deug_CG8331      VFGWGAQLLCNIIGVLYPAYISIHAIESSTKQDDTKWLIYWVTFGIFTVIEFFSSLLTSV
Dtak_CG8331      IFGYGAQLLCNIIGVLYPAYISIHAIESSTKQDDTKWLIYWVTFGIFTVIEFFSGLLTSV
Dfic_CG8331      IFGSGAQLLCNIIGVLYPAYISIHAIESSTKEDDTKWLIYWVTFGIFTVIEFFSGVLTSV
Dele_CG8331      IFGYGAQLLCNIIGVLYPAYISIHAIESSTKQDDTKWLIYWVTFGIFTVIEFFSGLLTSI
Drho_CG8331      IFGWGAQLLCNIIGVLYPAYISIHAIESSTKQDDTKWLIYWVTFGIFTVIEFFSGLLTSV
Dkik_CG8331      IFGYGAQLLCNIIGVLYPAYISIHAIESSTKQDDTKWLIYWVTFGIFTVIEFFSGLLTSV
Dbip_CG8331      VFGSGAHLLCNIIGVLYPAYISIHAIESSTKQDDTKWLIYWVTFGIFTIIEYFSGLLTAI
Dana_CG8331      VFGYGAQLLCNIIGVLYPAYISIHAIESSTKQDDTKWLIYWVTFGIFTVIEFFSGLLTSV
Dpse_CG8331      IFGYGAQLLCNIIGVLYPAYISIHAIESSTKQDDTKWLIYWVTFGIFTVIEFFSGVLTHI
Dper_CG8331      IFGYGAQLLCNIIGVLYPAYISIHAIESSTKQDDTKWLIYWVTFGIFTVIEFFSGVLTHI
Dwil_CG8331      IFGYGAQLLCNIIGVLYPAYISIHAIESSTKQDDTKWLTYWVTFGIFTVIEFFSGVLTHI
Dmoj_CG8331      IFGCWAQLVCNIIGVLYPAYVSIHAIESSTKQDDTKWLIYWVTFGIFTVIEFFSHIVTNI
Dvir_CG8331      IFGWGAQLLCNIIGVMYPAYVSIHAIESSTKQDDTKWLTYWVTFGIFTVIEFFSHVLTQV
Dgri_CG8331      IFGYGAQLLCNIIGVLYPAYVSIHAIETSTKLDDTKWLTYWVTFGIFTVIEFFSHMLTHV
Dmel_CG4960      VFGWCAQLLCNIIGVLYPAYISIHGIESSTKQDDIRWLIYWVTFGIFTVIEFYPSLLTSM
Dsim_CG4960      VFGWCAQLLCNIIGVLYPSYISIHGIESSTKQDDIRWLIYWVTFGIFTVIEFYPNLLTSM
Dsec_CG4960      VFGWCAQLLCNIIGVLYPSYISIHGIESSTKQDDIRWLIYWVTFGIFTVIEFYPNLLTSM
Dyak_CG4960      TFGWCAQILCNIIGVLYPAYISIHAIESSTKQEDTRWLIYWVTFGIFTVIEYFSGLLTSL
Dere_CG4960      TFGWGAQILCNIIGVLYPAYISIHAIESSTKQDDTRWLIYWVTFAIFTVIEFFSDLLTSM
                  **   :::** ***:**:* ***.**:*** :* :** *****.***:**::  ::* :

Dmel_CG8331      IPFYWLLKCAFLIWCMLPTEQNGSTIIYNKLVRPYFLKHHESVDRIIDDGMKKAAGVLKH
Dsim_CG8331      IPFYWLLKCAFLIWCMLPTEQNGSTIIYRKLVRPYFLKHHESVDRIIDDGMKKAAGVLKH
Dsec_CG8331      IPFYWLLKCAFLIWCMLPTEQNGSTIIYRKLVRPYFLKHHESVDRIIDDGMKKAAGVLKH
Dyak_CG8331      IPFYWLLKCAFLIWCMLPTEQNGSTIIYRKLVRPYFLKHHESVDRIIDDGIKKAAGVLKH
Dere_CG8331      IPFYWLLKCAFLIWCMLPTEQNGSTIIYRKLVLPYFLKHHESVDRIIDDGIKKATGVLKH
Deug_CG8331      IPFYWLLKCVFLVWCMLPFERNGSTIIYHKLVRPYFLKHHESVDRIIDDGMKKAAGVLKH
Dtak_CG8331      IPFYWLLKCALLIWCMLPTEQNGSTIIYAKLVRPYFLKHHESVDRIIDDGMKKAAGVLKH
Dfic_CG8331      IPFYWLLKCAFLIWCMLPTGLNGSNIIYAKLVRPYFLKHHESVDKFIDDGMKKAAGVLKR
Dele_CG8331      IPFYWLLKCAFLIWCMLPTEQNGSTIIYHKLVRPYFLKHHESVDRIIDDGMKKAAGVLKH
Drho_CG8331      IPFYWLLKCAFLIWCMLPTEQNGSTIIYHKLVRPYFLKHHESVDRIIDDGMKKAAGVLKH
Dkik_CG8331      IPFYWLLKCAFLIWCMLPTEQNGSTIIYHKLVRPYFLKHHESVDRIIDDGMKKAAGVLKH
Dbip_CG8331      IPFYWLLKCAFLIWCMLPTEQNGSTIIYAKLVRPYFLKHHESVDRILNDGINKAAGVLKR
Dana_CG8331      IPFYWLLKCAFLIWCMLPTEQNGSTIIYAKLVRPYFLKHHESVDRIINDGMNKAAGVLKR
Dpse_CG8331      IPFYWLLKCAFLIWCMLPTEQNGSTIIYHKLVRPYFLKHHQSVDKLIDDGMKKATNVLKH
Dper_CG8331      IPFYWLLKCAFLIWCMLPTEQNGSTIIYHKLVRPYFLKHHQSVDKLIDDGMKKATNVLKH
Dwil_CG8331      IPFYWLLKCAFLIWCMLPMEQNGSVIIYNKLVRPYFLKHHQSVDKIIDDGMKKASSVLKS
Dmoj_CG8331      IPLYWLLKCGFLIWCMLPVENNGSVIIYNKLVRPYFLKHHASVDKIIDDGIRKAGNVLKK
Dvir_CG8331      IPFYWLLKCGFLIWCMLPMENNGSVIIYNKLVRPYFLKHHASVDKIIDDGMRKAGSVLKN
Dgri_CG8331      IPFYWLLKCGFLIWCMLPMENNGSEIIYQKLVRPYFLKHHASVDKIIDDGMKKAGSVLKN
Dmel_CG4960      IPFYWLLKCTFLIWCMLPTERNGSTLIYHKLVRPYFLKLHDPVDMMSAGVPKDD------
Dsim_CG4960      IPFYWLLKCTFLIWCMLPTERNGSTIIYHKLVRPYLLKLPNPSTGCPLECQRTTS-MD--
Dsec_CG4960      IPFYWLLKCTFLIWCMLPTERNGSTIIYHKLVRPYLLKLPNPSTGCPLECQRTTS-MD--
Dyak_CG4960      IPFYWLLKCTFLIWCMLPNKHNGSTIIYHKLVRPYLLKHHESVDMIIDNGTMTHD-----
Dere_CG4960      IPFYWLLKCAFLIWCMLPIKQNGSTIIYHKLVRPYFLKHSESFD----------------
                 **:****** :*:*****   *** :** *** **:**                      

Dmel_CG8331      D
Dsim_CG8331      D
Dsec_CG8331      D
Dyak_CG8331      D
Dere_CG8331      D
Deug_CG8331      D
Dtak_CG8331      D
Dfic_CG8331      D
Dele_CG8331      D
Drho_CG8331      D
Dkik_CG8331      D
Dbip_CG8331      D
Dana_CG8331      D
Dpse_CG8331      D
Dper_CG8331      D
Dwil_CG8331      D
Dmoj_CG8331      E
Dvir_CG8331      D
Dgri_CG8331      D
Dmel_CG4960      -
Dsim_CG4960      -
Dsec_CG4960      -
Dyak_CG4960      -
Dere_CG4960      -


Trimmed codon alignment of CG8331 and CG4960 coding sequences from Drosophila species:

CLUSTAL W (1.8) multiple sequence alignment


Dmel_CG8331     GCCACTCAGGTGAAGCAGTTCTTAAACGGCTACAAGGATGACGTGAGCAAATCGCTGCGC
Dsim_CG8331     GTAACTCAGGTGCAGCAGTTCTTGAACGGCTACAAGGATGACGTGAGCCGATCGCTGCGC
Dsec_CG8331     GTAACTCAGGTGCAGCAGTTCTTGAACGGCTACAAGGATGACGTGAGCCGATCGCTGCGC
Dyak_CG8331     GTAGCTCAGGTGCAGCAGTTCTTGAACGGCTACAAGGAGGACGTAAACAAGTCCCTGCGG
Dere_CG8331     GTAACTCAGGTGAAGCAGTTCTTGGACGGCTACAAGCAGGACGTGAATCAATCACTGCGG
Deug_CG8331     GTATCTCAGGTGCAACAATTCTTCGACGGCTACAAACAGAATGTAGCCGGGGCACTTAAT
Dtak_CG8331     GTGACTCAGGTGCAGCAGTTCTTCAACGGCTACAAACAGAACGTGAGCAAGGCTCTGCGG
Dfic_CG8331     GTTACTCAGGTGCAGCAGCTCTTCAACGGCTACAAGCAGAACGTAAGTCAAGCACTACGC
Dele_CG8331     GTAACTCTAGTGCAGCAGTTCTTTAACGGCTACAAGCAGAACGTAGGCCGAGCACTACGC
Drho_CG8331     GTAACTCAGGTGCAGCAGTTCTTCAACGGCTACAAGCAAAACGTGAGCCGAGCACTACGC
Dkik_CG8331     ATTGCACAGGTGCAACAGTTTTTCAACGGCTACAAGCAGAACGTGGAAAGGTCGCTGCGC
Dbip_CG8331     GTCTCTCTGGTGCAACAGTGGTTCAACAGCTACAAAAACAATCTCGGCCAGTCGCTGCGC
Dana_CG8331     GTCTCTCAGATTCAACAGTGGTTCAACGGCTACAAAAACAACCTCGGCCAGTCGCTGCGC
Dpse_CG8331     TATACTCAATTGCAACAGTGGTTTGGCCAGTACAAGCAGACGATTACCAGATCGCTGCAC
Dper_CG8331     TATACTCAATTGCAACAGTGGTTTGGCCAGTACAAGCAGACGATTACCAGATCGCTGCAC
Dwil_CG8331     TTAGCACAAGTGAAACAATGGTTTGACCAATATAAAACAACGGTCGACAAATCTCTCCAT
Dmoj_CG8331     CTGACCCAACTACCCCAAATGTTTGAGAATTACAAGGAGACGGTGCGAAAATCGCTACGT
Dvir_CG8331     TTGTCCCAGGTAACGCAATGGTTGGACAACTCAAAGGTGTCCGTGGACAGAGCGCTGCGT
Dgri_CG8331     TTCTCACTTGTGACGCAATGGTTTGAAAACTACAAGCAAACAGTGGACTACTCGCTGCGC
Dmel_CG4960     GTAAGTCAGGTGCAGCGGTTCTTCAACGGCTACAAGCAGGACATTAACCGATCACTGCGC
Dsim_CG4960     GCAACTCAGGTGCAGCGGTTCTTCAACGGCTACAAGCAGGATATGAACCGAACACTGCGG
Dsec_CG4960     GCAACTCAGGTGCAGCGGTTCTTCAACGGCTACAAGCAGGATATGAACCGTACACTGCGG
Dyak_CG4960     GTGACTCAAGTGCAGCGGTTCTTCAACGGCTACAAGCAGGAGGTGAGCCGATCACTGCGG
Dere_CG4960     GTAACTCAGGTGCAGCGGTTCTTCAATGGCTACAAGCAGGATGTGAGCCGATCTCTGCGA
                

Dmel_CG8331     GATGCTTCCAAGCCGTGGACCAAAGTCTTCGATACCGTGGAGGAGAAGACCGGCGTGGAC
Dsim_CG8331     GACGCTTCCAAGCCGTGGACCAAAGTCTTCGATACCGTGGAGGAGAAGACCGGCGTGGAC
Dsec_CG8331     GATGCTTCCAAGCCGTGGACCAAAGTCTTCGATACCGTGGAGGAGAAGACCGGCGTGGAC
Dyak_CG8331     GATCCGTCCAAGCCGTGGGCCAAACTCTTCGATACCGTTGAAGAAAAGACCGGCGTGGAA
Dere_CG8331     GATGCGTCCAAGCCGTGGACCAAAGTCTTCGACTCCCTGGAGGAGAAAACCGGCGTTGAC
Deug_CG8331     GATACTTCCAAGCCCTGGACCAAAGCCTTCGATTCCCTGGAGGAGAAGACCGGCGTGAAT
Dtak_CG8331     GATGCGTCGAAGCCCTGGACCAAGGCCTTCGATACTGTGGAGGAGAAGACCGGTGTGGAT
Dfic_CG8331     GATGCTTCCAAACCCTGGACAAAAGCGTTCGATACTGTGGAAGAAAAGACCGGCGTGGAC
Dele_CG8331     GATGCCTCCAAACCCTGGACAAAAGCCTTCGACACCGTGGAGGAGAAGACCGGCGTGGAC
Drho_CG8331     GATGCCTCCAAACCCTGGACGAAGGCCTTTGATTCCGTAGAGGAGAAGACCGGCGTGGAC
Dkik_CG8331     GATGGCAACAAGCCCTGGTCAAAGGCCTTCGACACCTTGGAGGAGAAGACCGGCGTAGAC
Dbip_CG8331     GACACTAGCAAGCCATGGACATCGGCATTTGAGAAAGTGGAGGAACGCACCGGCGTCGAT
Dana_CG8331     GACGGTTCCAAGCCATGGTCATCGGCATTCGACAAAGTGGAGGAACGCACCGGCGTCGAT
Dpse_CG8331     GACACCAACAAACCCTGGGCCAAGGTGCTGGATATCGTGGAAGAGCGGACTAGCGTTGAC
Dper_CG8331     GACACCAACAAACCCTGGGCCAAGGTGCTGGATATCGTGGAAGAGCGGACTAGCGTTGAC
Dwil_CG8331     GATCCCGCCAAGCCATGGACAAAAGGACTTGATTTACTCGAACAAAAATCAGGATTTTCC
Dmoj_CG8331     GACCCTAACAAGCCGTGGACCAAAGTGTTTGATATTTTGGAGGAGCGCACTTCCGTCGAT
Dvir_CG8331     GACCCCGCCAAGCCATGGACCAAAGGCTTCGATCTCGTGGAGCAACGGACTGGCGTCGAT
Dgri_CG8331     GACTCAAGCAAGCCATGGACAAAACCACTAGATATGGTCGAGCAGCGCACGGGCATCGAC
Dmel_CG4960     GATGCGTCCAAGCCGTGGACCAAAGCCTTTGATAGCCTGGAAGAGAAGACCGGTGTGGAG
Dsim_CG4960     GATGCGTCCAAGCCGTGGACCAAAGCCTTTGATAGCCTGGAGGAGAAGACCGGCATGGAC
Dsec_CG4960     GATGCATCCAAGCCGTGGACCAAAGCCTTTGATAGCCTGGAGGAGAAGACCGGCATGGAC
Dyak_CG4960     GATGCGTCCAAGCCGTGGACCAAAGTCTTCGATGCCGTGGAGGAGAAGACCGGCGTGGAC
Dere_CG4960     GATGCGTCGAAGCCGTGGACCAAAGTCTTTGATGCCATGGAGGAGAAGACCGGCGTGGAC
                

Dmel_CG8331     CGGGTCAATATTTTCGTGGGTGCTGTTGGTCTGTGCGCCATCTACCTGATCTTTGGCTGG
Dsim_CG8331     CGGGTCAATATTTTCGTGGGTGCTGTTGGTCTGTGCGCCATCTACCTGATCTTTGGCTGG
Dsec_CG8331     CGGGTCAATATTTTCGTGGGTGCTGTTGGTCTGTGCGCCATCTACCTGATCTTTGGCTGG
Dyak_CG8331     AGGGTCAATATTTTCGTTGGTGCTGTTGGTATCTGCGCCTTGTGGTTGATCTTTGGATGG
Dere_CG8331     AGGGTCAAGATTTTCGGTGGTGCTGTTGGTCTCTGCGCGCTCTATCTGATCTTTGGCTGG
Deug_CG8331     AGGGTCAATATTTTTTTGGGTGCTTCTGGTTTTTGCGCTCTCTACCTAGTCTTCGGCTGG
Dtak_CG8331     AGGGTCAATATTTTCCTCGGTGCTGCTGGTTTCTGCGCCCTCTACCTGATCTTCGGCTAT
Dfic_CG8331     AGAGTCAATATTTTCTTCGGTGCTGCTGGTTTTTGCGCCCTCTACCTGATCTTCGGCTCT
Dele_CG8331     AGGGTCAATATTTTCATGGGTGCTGCTGGCTTCTGCGCCCTCTACCTGATCTTCGGCTAT
Drho_CG8331     AGGGTCACGATTTTCTTAGGTGCTTCTGGTCTCTGCGCCCTCTACCTGATCTTTGGCTGG
Dkik_CG8331     CGCGTTAATATATTCTTTGGTGCCGCCGGCTTCTGCGCCCTCTATTTGATCTTTGGCTAT
Dbip_CG8331     AGGGTTAATGTGTTTCTCGGTGCGGTCGGTCTATGCGCCCTATATCTAGTCTTTGGTTCT
Dana_CG8331     AGGGTTAATCTGTTTCTCGGTGCTGGTGGTTTCTGCGCCCTGTATCTGGTCTTTGGCTAT
Dpse_CG8331     CGCGTGAACATATTTTTCGGTGCCGCCGGCTTCTGCGTCCTCTATCTGATCTTCGGCTAT
Dper_CG8331     CGCGTGAACATATTTTTCGGTGCCGCCGGCTTCTGCGTCCTCTATCTGATCTTCGGCTAT
Dwil_CG8331     AGAGTCAATATTTTCTTTGGTGCTTCTTTGTTATGCGCCTTGTACCTGATATTTGGTTAC
Dmoj_CG8331     AGAGTGAAGCTATTTTCCGGTGCTGTCGCATTGTGTGCTGTTTATTTGATATTCGGCTGC
Dvir_CG8331     AGAGTAAAGATATTCACTGGTGCCGCCGCATTCTGTGCGCTCTATCTGATATTTGGCTGG
Dgri_CG8331     AGATCTAAAATATTTTTTGGTGCTGCTGTCTTTTGCGGACTTTATCTGATATTTGGTTAT
Dmel_CG4960     AGGGTGAATATTTTCGTGGGTAGTATTTTGTTTTGCGCTTTCTACCTGGTCTTTGGCTGG
Dsim_CG4960     AGGGTGAATATTTTCGTGGGTAGTGTTTTGTTTTGCGCCTTCTACCTGGTCTTTGGCTGG
Dsec_CG4960     AGGGTGAATATTTTCGTGGGTAGCGTTTTGTTTTGCGCCTTCTACCTGGTCTTTGGCTGG
Dyak_CG4960     AGGGTCAATATTTTCGCAGGTGCTGTTGGTCTGTGCGCCCTCTATCTGACCTTTGGCTGG
Dere_CG4960     AGGGTCAATATTTTCGTGGGTGCTATTGGACTCTGCGCCCTCTACCTGACCTTCGGCTGG
                

Dmel_CG8331     GGCGCCCAACTACTGTGCAACATCATTGGGGTTCTGTACCCTGCATATATTTCCATCCAT
Dsim_CG8331     GGCGCCCAACTACTGTGCAACATCATTGGGGTTCTGTACCCTGCATATATTTCCATCCAT
Dsec_CG8331     GGCGCCCAGCTACTGTGCAACATCATTGGGGTTCTGTACCCTGCATATATTTCCATCCAT
Dyak_CG8331     GGCGCCCAGCTGCTGTGCAACACCATTGGAGTTCTGTACCCTGCATACATTTCCATCCAT
Dere_CG8331     GGCATCCAGCTACTGTGCAACATCATTGGGGTTCTTTACCCTGCATACACTTCCATCCAT
Deug_CG8331     GGCGCCCAGCTGCTGTGCAACATCATTGGAGTGCTATACCCCGCATATATCTCCATCCAT
Dtak_CG8331     GGCGCCCAGCTGCTGTGCAACATCATTGGCGTGCTGTACCCTGCATACATCTCCATCCAT
Dfic_CG8331     GGCGCCCAGCTGCTGTGCAACATCATTGGCGTTTTGTACCCCGCCTACATTTCTATTCAT
Dele_CG8331     GGCGCCCAGCTGCTGTGCAACATCATTGGGGTCTTGTATCCAGCATACATCTCCATCCAT
Drho_CG8331     GGCGCCCAGCTGCTGTGCAACATCATTGGGGTGCTGTATCCAGCATATATCTCCATCCAT
Dkik_CG8331     GGCGCCCAGCTGCTGTGCAACATCATCGGAGTGCTGTATCCCGCCTACATATCGATCCAT
Dbip_CG8331     GGCGCACATCTCCTGTGCAACATTATCGGAGTGCTCTACCCAGCCTACATCTCCATCCAT
Dana_CG8331     GGAGCACAGTTGCTGTGCAACATTATCGGAGTGCTCTATCCAGCCTACATTTCAATCCAT
Dpse_CG8331     GGGGCACAGCTGTTGTGCAACATTATTGGCGTGTTGTACCCGGCCTACATCTCGATCCAT
Dper_CG8331     GGGGCACAGCTGTTGTGCAACATTATTGGCGTGTTGTACCCGGCCTACATCTCGATCCAT
Dwil_CG8331     GGCGCTCAACTCCTGTGCAACATTATTGGTGTACTATATCCTGCATATATCTCAATCCAT
Dmoj_CG8331     TGGGCCCAGCTCGTGTGCAACATCATTGGCGTACTATATCCGGCCTATGTGTCCATTCAT
Dvir_CG8331     GGTGCCCAGCTCTTGTGCAATATTATTGGTGTTATGTATCCGGCATATGTGTCCATTCAT
Dgri_CG8331     GGCGCTCAGTTATTGTGCAACATTATTGGCGTACTTTATCCAGCGTATGTCTCGATTCAT
Dmel_CG4960     TGCGCTCAGCTATTGTGCAACATCATTGGGGTTCTTTACCCTGCTTACATTTCCATCCAT
Dsim_CG4960     TGCGCCCAACTACTGTGCAACATCATTGGGGTTCTGTACCCCTCATATATTTCCATACAT
Dsec_CG4960     TGCGCCCAGCTATTGTGCAACATCATTGGGGTTCTGTACCCCTCATATATTTCCATACAT
Dyak_CG4960     TGCGCCCAGATATTGTGCAACATTATTGGCGTTCTGTATCCTGCATACATTTCCATCCAT
Dere_CG4960     GGCGCCCAGATACTGTGCAACATTATTGGGGTTCTGTACCCGGCATACATTTCCATCCAT
                

Dmel_CG8331     GCCATCGAGTCCAGCACAAAGCAGGACGACACCAAGTGGCTGATCTACTGGGTCACGTTT
Dsim_CG8331     GCCATCGAGTCCAGCACAAAGCAGGACGACACCAAGTGGCTGATCTACTGGGTCACGTTT
Dsec_CG8331     GCCATCGAGTCCAGCACAAAGCAGGACGACACCAAGTGGCTGATCTACTGGGTCACGTTT
Dyak_CG8331     GCTATCGAGTCCAGCACAAAGCAGGACGACACCAAGTGGCTGATCTACTGGGTCACGTTT
Dere_CG8331     GCCATCGAGTCCAGCACAAAGCAGGACGACACCAAGTGGCTGATCTACTGGGTCACGTTT
Deug_CG8331     GCAATCGAGTCTAGCACAAAGCAGGACGACACCAAATGGCTGATCTACTGGGTCACATTT
Dtak_CG8331     GCCATCGAGTCCAGCACAAAGCAGGACGACACCAAGTGGCTGATCTACTGGGTCACCTTT
Dfic_CG8331     GCCATTGAATCGAGCACAAAGGAGGACGACACCAAATGGCTAATCTACTGGGTAACCTTT
Dele_CG8331     GCCATCGAGTCCAGCACAAAGCAGGACGACACTAAATGGCTGATCTACTGGGTCACCTTT
Drho_CG8331     GCCATCGAGTCTAGCACAAAGCAGGACGACACAAAGTGGCTGATCTATTGGGTCACCTTT
Dkik_CG8331     GCGATCGAGTCCAGCACAAAGCAGGACGACACCAAGTGGCTCATCTACTGGGTCACCTTT
Dbip_CG8331     GCCATTGAGTCCAGCACAAAGCAGGACGACACAAAATGGTTGATCTACTGGGTCACCTTT
Dana_CG8331     GCAATTGAGTCCAGCACAAAGCAGGATGACACAAAATGGCTGATCTACTGGGTCACCTTT
Dpse_CG8331     GCGATTGAGTCTAGCACCAAGCAGGATGATACCAAGTGGCTAATCTACTGGGTCACCTTC
Dper_CG8331     GCGATTGAGTCTAGCACCAAGCAGGATGATACCAAGTGGCTAATCTACTGGGTCACCTTC
Dwil_CG8331     GCAATTGAATCGAGCACCAAGCAGGATGATACCAAATGGCTGACCTACTGGGTAACATTT
Dmoj_CG8331     GCCATCGAGTCGAGTACCAAACAGGACGATACCAAGTGGCTCATCTACTGGGTCACCTTT
Dvir_CG8331     GCCATAGAATCAAGTACCAAGCAGGATGACACCAAATGGCTAACGTACTGGGTAACCTTT
Dgri_CG8331     GCCATTGAGACCAGCACCAAGCTGGATGACACCAAATGGCTGACCTACTGGGTCACCTTC
Dmel_CG4960     GGCATCGAGTCCAGTACGAAGCAGGACGACATCAGGTGGCTGATCTACTGGGTCACTTTT
Dsim_CG4960     GGCATCGAGTCCAGCACAAAGCAGGACGACATCAGGTGGCTGATCTACTGGGTCACCTTT
Dsec_CG4960     GGCATCGAGTCCAGCACAAAGCAGGACGACATCAGGTGGCTGATCTACTGGGTCACCTTT
Dyak_CG4960     GCCATCGAGTCGAGCACAAAGCAGGAGGACACCAGGTGGCTAATCTACTGGGTCACTTTT
Dere_CG4960     GCCATTGAGTCCAGTACAAAGCAGGACGACACCAGGTGGCTGATCTACTGGGTCACTTTT
                

Dmel_CG8331     GGAATCTTCACCGTGATTGAATTCTTTTCGAGTCTGCTAACTTCGGTGATTCCCTTTTAC
Dsim_CG8331     GGCATCTTCACCGTGATTGAATTCTTTTCGAGTCTGCTAACATCGGTGATTCCCTTTTAC
Dsec_CG8331     GGCATCTTCACCGTGATTGAATTCTTTTCGAGTCTGCTAACATCGGTGATTCCCTTTTAC
Dyak_CG8331     GGCATCTTCACCGTGATTGAATTCTTTTCGAGTCTGCTAACTTCAGTGATTCCCTTCTAC
Dere_CG8331     GGCATCTTCACCGTGATTGAATATTTTTCGAGTGTGCTAACTGCGGTGATTCCCTTCTAC
Deug_CG8331     GGAATCTTTACGGTGATTGAATTTTTCTCCAGCCTGCTGACTTCCGTGATTCCCTTCTAC
Dtak_CG8331     GGCATCTTCACGGTGATTGAGTTCTTCTCCGGCCTGCTAACTTCGGTGATTCCCTTCTAC
Dfic_CG8331     GGCATCTTTACCGTGATTGAATTCTTTTCGGGTGTGCTGACTTCAGTGATTCCCTTCTAC
Dele_CG8331     GGCATCTTCACCGTGATTGAATTCTTCTCGGGCCTGCTGACCTCGATAATCCCCTTCTAC
Drho_CG8331     GGCATCTTCACCGTGATTGAATTCTTCTCAGGCCTGCTGACCTCGGTGATCCCATTCTAC
Dkik_CG8331     GGCATCTTCACCGTGATTGAGTTCTTCTCGGGACTGCTGACCTCGGTGATTCCATTTTAC
Dbip_CG8331     GGCATCTTCACAATCATTGAGTACTTCTCGGGCCTCCTAACGGCAATAATTCCCTTTTAC
Dana_CG8331     GGCATCTTCACGGTCATTGAGTTCTTCTCTGGCCTGCTGACATCAGTAATTCCCTTTTAC
Dpse_CG8331     GGCATTTTCACGGTGATCGAGTTCTTTTCGGGAGTCCTGACCCACATCATACCCTTCTAC
Dper_CG8331     GGCATTTTCACGGTGATCGAGTTCTTTTCGGGAGTCCTGACCCACATCATACCCTTCTAC
Dwil_CG8331     GGCATATTTACGGTCATTGAGTTCTTTTCTGGGGTTCTGACCCACATCATACCTTTCTAT
Dmoj_CG8331     GGCATCTTCACGGTCATTGAGTTTTTCTCCCACATCGTAACTAACATTATTCCGCTCTAT
Dvir_CG8331     GGCATATTCACAGTCATTGAGTTCTTCTCCCACGTTCTGACCCAAGTCATACCCTTCTAT
Dgri_CG8331     GGCATCTTCACAGTCATCGAGTTCTTCTCGCATATGCTAACCCACGTAATACCCTTCTAC
Dmel_CG4960     GGCATCTTCACTGTGATTGAATTCTATCCAAGTCTGCTAACTTCGATGATTCCCTTCTAC
Dsim_CG4960     GGTATCTTCACTGTGATTGAATTCTATCCGAATCTGCTAACTTCGATGATTCCTTTCTAC
Dsec_CG4960     GGCATCTTCACTGTGATTGAATTCTATCCGAATCTGCTAACTTCGATGATTCCCTTCTAC
Dyak_CG4960     GGCATCTTCACTGTGATTGAATACTTTTCGGGTCTGCTAACCTCGCTGATTCCCTTCTAC
Dere_CG4960     GCCATCTTCACTGTCATTGAATTCTTTTCGGACCTGTTAACCTCGATGATTCCCTTCTAC
                

Dmel_CG8331     TGGCTGCTGAAGTGTGCTTTCCTCATCTGGTGCATGCTGCCCACGGAACAGAATGGTTCT
Dsim_CG8331     TGGCTGCTGAAGTGTGCTTTCCTCATCTGGTGCATGCTGCCCACGGAACAGAATGGTTCT
Dsec_CG8331     TGGCTGCTGAAGTGTGCTTTCCTCATCTGGTGCATGCTGCCCACGGAACAGAATGGTTCT
Dyak_CG8331     TGGCTGCTGAAGTGTGCCTTCCTCATCTGGTGCATGCTGCCCACGGAACAGAATGGTTCT
Dere_CG8331     TGGCTGCTGAAGTGTGCTTTCCTCATCTGGTGCATGCTGCCCACGGAACAGAATGGTTCG
Deug_CG8331     TGGCTGCTGAAGTGTGTCTTCCTTGTCTGGTGCATGCTGCCCTTTGAGCGCAACGGTTCC
Dtak_CG8331     TGGCTGCTGAAGTGTGCTCTGCTCATCTGGTGCATGCTGCCCACCGAGCAGAACGGCTCC
Dfic_CG8331     TGGCTGCTAAAGTGTGCTTTCCTCATCTGGTGTATGCTTCCCACGGGACTTAACGGTTCC
Dele_CG8331     TGGCTATTGAAGTGTGCTTTCCTCATCTGGTGCATGCTGCCAACGGAACAGAACGGATCC
Drho_CG8331     TGGCTGCTGAAGTGTGCTTTCCTCATTTGGTGCATGCTGCCCACGGAACAGAACGGATCC
Dkik_CG8331     TGGCTGCTCAAGTGTGCTTTCCTCATCTGGTGCATGCTGCCCACGGAGCAGAATGGCTCC
Dbip_CG8331     TGGCTGCTGAAGTGTGCTTTCCTCATCTGGTGCATGCTGCCCACTGAGCAGAACGGTTCT
Dana_CG8331     TGGCTGTTGAAGTGTGCTTTCCTCATCTGGTGCATGCTGCCTACGGAGCAGAACGGTTCC
Dpse_CG8331     TGGCTGCTGAAGTGTGCTTTCCTCATCTGGTGCATGCTGCCCACGGAGCAAAACGGCTCC
Dper_CG8331     TGGCTGCTGAAGTGTGCTTTCCTCATCTGGTGCATGCTGCCCACGGAGCAGAACGGCTCC
Dwil_CG8331     TGGCTGTTGAAATGTGCTTTCCTTATTTGGTGCATGCTACCAATGGAACAGAATGGCTCC
Dmoj_CG8331     TGGCTATTGAAGTGTGGCTTCCTCATCTGGTGCATGCTGCCCGTGGAAAACAATGGCTCT
Dvir_CG8331     TGGCTATTAAAATGTGGATTCCTTATTTGGTGCATGCTTCCTATGGAGAATAATGGATCG
Dgri_CG8331     TGGCTCTTAAAGTGCGGCTTCCTCATTTGGTGCATGCTCCCAATGGAGAACAATGGCTCG
Dmel_CG4960     TGGCTGTTGAAGTGTACTTTCCTCATCTGGTGCATGCTGCCCACCGAACGGAATGGTTCT
Dsim_CG4960     TGGCTGCTGAAGTGTACTTTCCTCATCTGGTGCATGCTGCCCACCGAACGGAATGGTTCT
Dsec_CG4960     TGGCTGCTGAAGTGTACTTTCCTCATCTGGTGCATGCTGCCCACCGAACGGAATGGTTCT
Dyak_CG4960     TGGCTGCTGAAGTGCACTTTCCTCATCTGGTGCATGCTGCCCAACAAACATAATGGTTCT
Dere_CG4960     TGGCTACTGAAGTGTGCTTTCCTCATCTGGTGCATGCTGCCCATCAAACAGAATGGTTCC
                

Dmel_CG8331     ACCATCATCTACAACAAGCTGGTGCGACCCTACTTCCTGAAACAT
Dsim_CG8331     ACCATCATCTACCGCAAGCTGGTGCGACCCTACTTCCTGAAACAT
Dsec_CG8331     ACCATCATCTACCGCAAGCTGGTGCGACCCTACTTCCTGAAACAT
Dyak_CG8331     ACCATCATCTACCGCAAGTTGGTGCGACCCTATTTCCTGAAACAT
Dere_CG8331     ACCATCATCTACAGAAAGCTGGTGCTACCCTACTTCCTGAAACAT
Deug_CG8331     ACCATCATCTACCACAAACTGGTGCGACCCTACTTTCTGAAACAT
Dtak_CG8331     ACCATCATCTACGCCAAGCTGGTGCGACCCTACTTCCTGAAACAT
Dfic_CG8331     AATATTATCTACGCTAAGCTGGTGCGACCTTACTTCCTGAAACAC
Dele_CG8331     ACCATTATCTACCACAAGCTGGTGCGACCTTACTTCCTGAAGCAC
Drho_CG8331     ACAATCATCTACCACAAGCTGGTGCGACCTTACTTCCTGAAGCAC
Dkik_CG8331     ACCATCATCTACCACAAGCTGGTGCGACCCTACTTCCTGAAACAC
Dbip_CG8331     ACTATCATCTACGCTAAACTTGTGCGTCCCTATTTCCTGAAGCAC
Dana_CG8331     ACCATCATCTATGCTAAACTGGTGCGACCCTATTTCCTGAAACAC
Dpse_CG8331     ACCATTATCTACCACAAACTGGTGCGACCCTACTTCCTGAAGCAT
Dper_CG8331     ACCATTATCTACCACAAACTGGTGCGACCCTACTTCCTGAAGCAT
Dwil_CG8331     GTTATTATCTATAACAAACTGGTGCGACCATACTTCCTGAAACAT
Dmoj_CG8331     GTTATCATTTACAATAAGTTGGTGCGCCCATATTTCCTGAAGCAT
Dvir_CG8331     GTTATCATCTACAACAAGCTGGTGCGACCATATTTTCTTAAGCAT
Dgri_CG8331     GAGATCATCTACCAGAAGCTAGTGCGACCTTATTTCCTTAAGCAT
Dmel_CG4960     ACCCTTATCTACCACAAGCTGGTCCGACCATACTTCCTGAAGCTT
Dsim_CG4960     ACCATTATCTACCACAAGCTGGTGCGACCCTACCTACTGAAACTT
Dsec_CG4960     ACCATTATCTACCACAAGCTGGTGCGACCCTACCTACTGAAACTT
Dyak_CG4960     ACCATCATCTACCACAAGCTGGTGCGACCGTACTTGCTGAAACAT
Dere_CG4960     ACCATCATCTATCACAAGCTGGTGCGACCCTACTTCTTGAAACAT
                


Multiple sequence alignment of CG17734 and CG11825 amino acid sequences from Drosophila species:

CLUSTAL O(1.1.0) multiple sequence alignment


Dmel_CG17734      -MSSKSLFDSEEDAAQANKLSRKAKESPFMLVGITGFVAAGLIGAYKYRNRGTMSTSVFL
Dsim_CG17734      -MSSKSLFDSEEDAAQANKLSRKAKESPFMLVGIAGFVAAGLIGAYKYRNRGTMSTSVFL
Dsec_CG17734      -MSSKSLFDSEEDAAQANKFSRKAKESPFMLVGIAGFVAAGLIGAYKYRNRGTMSTSVFL
Dyak_CG17734      -MSSKSLFDSEEDAAQANKFSRKAKESPFMLVGIGGFVAAGLIGAYKYRNRGTMSTSVFL
Dere_CG17734      -MSSKSLFDSEEDAAQANKLSRKAKESPFMLVGIGGFVAAGLIGAYKYRNRGTMSTSVFL
Deug_CG17734      -MSSKSFFDSDEDAAQSNKLARKAKESPFMLVGIAGFVAAGVIGAYKYRNRGTMSTSVFL
Dbia_CG17734      -MSSKSLFDSEEDAAQANKLSRKAKESPFMLVGIAGFVAAGAIGAYKYRNRGTMSTSVFL
Dfic_CG17734      -MSSKSLFDSEEDAAQSNKLSRKAKESPFMLVGIAGFVAAGLIGAYKYRNRGTMSTSVFL
Dele_CG17734      -MSSKSLFDSEEDAAQANKLSRKAKESPFMLVGIGGFLAAGLIGAYKYRTRGTMSTSVFL
Drho_CG17734      -MSSKSLFDSEEDAAQANKLARKAKESPFMLVGIGGFVAAGLIGAYKYRNRGTMSTSVFL
Dkik_CG17734      -MSSKSLFESDEDAAQANKFAKKAKESPFMLVGIAGFVAAGLIGAYKYKNRGTMSTSVFL
Dbip_CG17734      -MSSKSFFESDEDAAQSNKLSRKAKESPFMLVGIAGFVAAGVIGAYKYRNRGTMSTSVFL
Dana_CG17734      -MSSKSFFESDEDAAQSNKLSRKAKESPFMLVGIAGFVAAGVIGAYKYRNRGTMSTSVFL
Dpse_CG17734      -MSSKSFF-VEDDAEQSNKLARKAKESPFMLVGIAGFVAAGLIGAYKYKHRGTMSTSVFL
Dper_CG17734      -MSSKSFF-VEDDAEQSNKLARKAKESPFMLVGIAGFVAAGLIGAYKYKHRGTMSTSVFL
Dwil_CG17734      MSAPKSFFESEEDVAQSNKLARKAKESPFMLVGIAGFVAAGLIGAYKYKHRGTMSTSVFL
Dmoj_CG17734      -MSSKSIFETEEDVAQANKFVNKAKDSPFMLVGIAGFVAAGLIGAYKYKNRGTMSTSVFL
Dvir_CG17734      -MSSKSLFETEDDVAQANKFANKAKESPFMLIGIAGFVAAGLIGAYKYKNRGTMSTSVFL
Dgri_CG17734      -MSSKSLFASEEDAAQANKFANKAKESPFMLVGIAGFVAAGLIGAYKYRNRGTMSTSVFL
Dmel_CG11825      -MSSNSLFETDEDVAQANKLSRKVKESPFMLVGIAGFVAAGLIGAYKYRNRGSMSTSVFL
Dsim_CG11825      -MSSNSLFETDEDVAQANKLSRKVKESPFMLVGIAGFVAAGLVGAYKYRNRGTMSTSVFL
Dsec_CG11825      -MSSNSLFETDEDVAQANKLSRKVKESPFMLVGIAGFVAAGLVGAYKYRNRGTMSTSVFL
Dyak_CG11825      -MSSNSLFETEEDVAQANKLSRKVKESPFMLVGIAGFVAAGLVGAYKYRNRGTMSTSVFL
Deug_CG11825      -MSSNSLFETEEDVAQANKLSRKVKESPFMLVGIAGFVAAGLVGAYKYRHRGTMSTSVFL
Dbia_CG11825      -MSSNSLFETDEDLAQAHKLSRKVKESPFMLVGIAGFVAAGLVGAYKYRNRGSMSTSVFL
Dtak_CG11825      -MSSNSLFETDEDVAQANKLSKKVKESPFMLVGIAGFVAAGLVGAYKYRNRGSMSTSVFL
Dfic_CG11825      -MSSNSLFETEEDVAQANKLSRKMKESPFMLVGIAGFVAAGLVGAYKYRNRGSMSTSVFL
Dele_CG11825      -MSSSSLFENDEDVAQANKLSRKVKESPFMLVGIAGFVTAGLVGAYKYRNRGSMSTSVFL
Drho_CG11825      -MSSNSLFETDEDVAQANKLSRKVKESPFMLVGIAGFVAAGLVGAYKYRNRGTMSTSVFL
                    : .*:*  ::*  *:.*: .* *:*****:** **::** :*****: **:*******

Dmel_CG17734      MQLRVAAQGTVVGCLTLGLAYSMAKEYLFDKAPKENTKSLTN
Dsim_CG17734      MQLRVAAQGTVVGCLTLGLGYSMAKEYLFDKAPKENTKSLTN
Dsec_CG17734      MQLRVAAQGTVVGCLTLGLGYSMAKEYLFDKAPKENTKSLTN
Dyak_CG17734      MQLRVAAQGTVVGCLTLGLAYSMAKEYLFDKAPKENTKSLTN
Dere_CG17734      MQLRVAAQGTVVGCLTLGLAYSMAKEYLFDKAPKENTKSLTN
Deug_CG17734      MQLRVAAQGTVVGCLTVGLAYSMAKEYLFDKAPKENTKSLTN
Dbia_CG17734      MQLRVAAQGTVVGCLTIGLAYSMAKEYLFDKAPKENTKSLNN
Dfic_CG17734      MQLRVAAQGTVVGCLTVGLAYSMAKEYLFDKAPKENAKSLTN
Dele_CG17734      MQLRVAAQGTVVGCLTIGLAYSMAKEYLFDKAPKENAKSLTN
Drho_CG17734      MQLRVAAQGTVVGCLTIGLAYSMAKEYLFDKAPKENTKSLTN
Dkik_CG17734      MQLRVAAQGTVVGCLTVGLAYSMAKEYLFEKAPKENTKSLTN
Dbip_CG17734      MQLRVAAQGTVVACLTAGLAYSMAKEYIFDKAPKENPKSLTN
Dana_CG17734      MQLRVAAQGTVVACLTAGLAYSMTKEYIFDKAPKENPKSLTN
Dpse_CG17734      MQLRVAAQGTVVGCLTAGLAYTMAKEYLFDKEPKENSKPLTN
Dper_CG17734      MQLRVAAQGTVVGCLTAGLAYTMAKEYLFDKEPKENSKPLTN
Dwil_CG17734      MQLRVAAQGTVVSCLTIGLAYTMAKEYLFDKQPKENTKSLTN
Dmoj_CG17734      MQLRVAAQGTVVGCLTVGLGYQMAKEYLFDKKPKEK------
Dvir_CG17734      MQLRVAAQGTVVGCLTVGLGYQMAKEYLFDKAPKENLKSLTN
Dgri_CG17734      MQLRVAAQGTVVGCLTLGLGYQMAKEYLFEKEPKENVKSLTN
Dmel_CG11825      MQLRVAAQGTVVGCLTAGLAYTMAKEYLLHEEPKSNTRPDE-
Dsim_CG11825      MQLRVAAQGTVVGCLTAGLAYTMAKEYLFHEEQKSNTRPEE-
Dsec_CG11825      MQLRVAAQGTVVGCLTAGLAYTMAKEYLFHEEPKSNTRPGE-
Dyak_CG11825      MQLRVAAQGTVVGCLTAGLAYTMAKEYLIHEEPQSITRPDE-
Deug_CG11825      MQLRVAAQGTVVGCLTAGLAYTMAKEYLLHEDTKSNTKPVD-
Dbia_CG11825      MQLRVAAQGTVVGCLTAGLAYTMAKEYLFHEEPKDNSKPVE-
Dtak_CG11825      MQLRVAAQGTVVGCLTAGLAYTMAKEYLLHEEPKNNTKSVK-
Dfic_CG11825      MQLRVAAQGTVVGCLTAGLAYTMAKEYLLHENSKDDIKNYD-
Dele_CG11825      MQLRVAAQGTVVGCLTAGLAYTMAKEYLLHEEPRENAKPVD-
Drho_CG11825      MQLRVAAQGTVVGCLTAGLAYTMAKEYLLHEEPKNNSKPVD-
                  ************.*** **.* *:***::.:  :.       
                  


Trimmed codon alignment of CG17734 and CG11825 coding sequences from Drosophila species:

CLUSTAL W (1.8) multiple sequence alignment


Dmel_CG17734    ATGAGTTCCAAGTCCCTTTTCAGCGAGGAGGATGCCGCTCAGGCCAACAAATTATCCAGG
Dsim_CG17734    ATGAGTTCCAAGTCCCTTTTCAGCGAGGAGGATGCCGCTCAGGCCAACAAGCTCTCCAGG
Dsec_CG17734    ATGAGTTCCAAGTCCCTTTTCAGCGAGGAGGATGCCGCTCAGGCCAACAAGTTCTCCAGG
Dyak_CG17734    ATGAGTTCCAAGTCCCTTTTCAGTGAGGAGGATGCCGCCCAGGCCAACAAATTCTCTAGG
Dere_CG17734    ATGAGTTCCAAGTCCCTTTTCAGTGAGGAGGATGCCGCCCAGGCCAACAAACTCTCTAGG
Deug_CG17734    ATGAGTTCCAAGTCCTTTTTCAGCGACGAAGATGCCGCCCAGTCCAACAAATTGGCAAGG
Dbia_CG17734    ATGAGTTCAAAGTCACTTTTCAGCGAGGAGGATGCTGCCCAGGCCAACAAACTGTCCAGG
Dfic_CG17734    ATGAGTTCCAAGTCCTTATTCAGCGAGGAAGATGCCGCCCAGTCAAACAAATTGTCAAGG
Dele_CG17734    ATGAGCTCCAAGTCCTTATTCAGCGAGGAAGATGCCGCCCAGGCCAACAAATTGTCCAGG
Drho_CG17734    ATGAGCTCCAAGTCCTTATTCAGCGAGGAAGATGCCGCTCAGGCCAACAAATTGGCCAGG
Dkik_CG17734    ATGAGTTCCAAGTCCCTATTCAGCGACGAGGATGCCGCCCAGGCCAACAAATTCGCCAAG
Dbip_CG17734    ATGAGTTCAAAATCCTTTTTCAGTGACGAGGATGCTGCCCAGAGCAACAAATTGTCCAGG
Dana_CG17734    ATGAGTTCAAAATCCTTTTTCAGTGACGAGGATGCTGCCCAGAGCAACAAATTGTCCAGG
Dpse_CG17734    ATGAGCTCCAAATCCTTTTTTGTTGAGGACGATGCTGAACAGTCCAACAAACTAGCCAGG
Dper_CG17734    ATGAGCTCCAAATCCTTTTTTGTTGAGGACGATGCTGAACAATCCAACAAACTAGCCAGG
Dwil_CG17734    ATGAGTCCTAAATCCTTTTTCAGTGAAGAAGATGTAGCGCAGTCAAACAAATTGGCGAGA
Dmoj_CG17734    ATGAGTTCGAAATCCATATTTACCGAAGAAGATGTGGCGCAGGCCAACAAGTTTGTGAAT
Dvir_CG17734    ATGAGTTCAAAATCACTATTTACGGAAGATGATGTAGCGCAAGCCAACAAGTTCGCTAAC
Dgri_CG17734    ATGAGTTCCAAATCACTCTTTAGCGAAGAAGATGCAGCGCAAGCTAACAAATTCGCTAAC
Dmel_CG11825    ATGAGTTCCAATTCTCTATTCACCGACGAAGATGTCGCTCAGGCAAACAAGTTATCCCGA
Dsim_CG11825    ATGAGTTCCAATTCTCTGTTCACCGACGAAGATGTCGCTCAGGCCAACAAGTTATCCCGG
Dsec_CG11825    ATGAGTTCCAATTCTCTGTTCACCGACGAAGATGTCGCTCAGGCCAACAAGTTATCCCGG
Dyak_CG11825    ATGAGTTCCAATTCTCTCTTCACCGAAGAAGATGTCGCTCAGGCAAACAAATTATCCCGG
Deug_CG11825    ATGAGTTCCAATTCTCTGTTCACCGAGGAAGATGTCGCTCAGGCCAACAAGCTGTCCAGA
Dbia_CG11825    ATGAGTTCCAATTCCCTGTTCACCGACGAAGATCTCGCCCAGGCCCACAAGTTGTCCAGG
Dtak_CG11825    ATGAGTTCCAATTCCCTGTTCACCGACGAAGATGTCGCCCAGGCCAATAAATTGTCCAAA
Dfic_CG11825    ATGAGTTCCAATTCGCTGTTTACCGAAGAAGATGTCGCCCAGGCCAACAAGTTGTCCCGA
Dele_CG11825    ATGAGTTCCAGTTCCCTCTTTAACGACGAAGATGTTGCCCAGGCCAACAAGTTGTCCAGA
Drho_CG11825    ATGAGTTCCAATTCCCTCTTTACCGACGAAGATGTCGCCCAAGCCAACAAGTTGTCCAGA
                

Dmel_CG17734    AAAGCAAAGGAATCGCCCTTCATGCTTGTGGGTATTACCGGATTCGTGGCCGCCGGATTG
Dsim_CG17734    AAAGCCAAGGAATCGCCCTTCATGCTTGTGGGTATTGCCGGATTCGTGGCCGCCGGATTG
Dsec_CG17734    AAAGCCAAGGAATCGCCCTTCATGCTTGTGGGTATTGCCGGATTCGTGGCCGCCGGATTG
Dyak_CG17734    AAAGCCAAGGAATCGCCCTTCATGCTTGTGGGTATTGGTGGATTCGTGGCCGCCGGATTG
Dere_CG17734    AAAGCCAAAGAGTCGCCCTTCATGCTTGTGGGTATTGGCGGGTTCGTAGCCGCCGGATTG
Deug_CG17734    AAAGCCAAGGAATCGCCCTTCATGCTAGTAGGTATTGCAGGATTCGTGGCCGCCGGAGTT
Dbia_CG17734    AAAGCCAAGGAGTCGCCCTTCATGCTAGTGGGTATTGCCGGTTTTGTGGCCGCCGGAGCG
Dfic_CG17734    AAGGCCAAGGAATCGCCCTTTATGCTAGTGGGTATTGCCGGATTCGTGGCCGCCGGGCTG
Dele_CG17734    AAAGCCAAGGAATCACCCTTCATGCTAGTGGGTATTGGCGGATTCTTAGCAGCTGGACTG
Drho_CG17734    AAAGCCAAGGAATCACCCTTTATGCTAGTGGGTATTGGCGGATTCGTAGCCGCCGGTTTA
Dkik_CG17734    AAGGCCAAAGAAAGCCCTTTTATGCTAGTGGGTATTGCTGGATTTGTGGCCGCCGGATTG
Dbip_CG17734    AAGGCAAAGGAATCGCCCTTCATGCTAGTGGGTATCGCCGGATTTGTGGCGGCAGGAGTG
Dana_CG17734    AAGGCGAAGGAATCGCCCTTCATGCTAGTGGGCATCGCCGGATTTGTGGCGGCCGGAGTG
Dpse_CG17734    AAGGCCAAGGAATCGCCGTTTATGCTAGTCGGCATTGCCGGATTCGTGGCGGCAGGACTG
Dper_CG17734    AAGGCCAAGGAATCGCCGTTTATGCTAGTCGGCATTGCTGGATTCGTGGCGGCAGGACTG
Dwil_CG17734    AAGGCCAAGGAGTCGCCCTTTATGCTGGTTGGTATCGCTGGCTTTGTGGCAGCTGGCTTG
Dmoj_CG17734    AAGGCCAAGGATTCTCCCTTTATGTTGGTCGGCATTGCTGGCTTCGTGGCAGCGGGTCTG
Dvir_CG17734    AAGGCAAAGGAGTCTCCTTTCATGTTGATTGGCATTGCTGGCTTTGTGGCGGCGGGTCTG
Dgri_CG17734    AAGGCCAAGGAATCGCCATTCATGTTGGTTGGCATTGCTGGCTTCGTGGCGGCGGGTCTA
Dmel_CG11825    AAAGTGAAGGAGTCCCCCTTTATGCTGGTGGGTATTGCCGGATTCGTGGCCGCAGGTTTG
Dsim_CG11825    AAAGTGAAGGAATCCCCCTTCATGCTGGTCGGTATTGCCGGTTTCGTGGCCGCAGGTTTG
Dsec_CG11825    AAAGTGAAGGAATCCCCCTTCATGCTGGTTGGTATTGCCGGATTCGTGGCCGCAGGTTTG
Dyak_CG11825    AAGGTGAAGGAATCGCCCTTTATGCTGGTGGGTATTGCCGGATTTGTGGCCGCAGGTTTG
Deug_CG11825    AAAGTCAAGGAATCCCCATTTATGCTAGTGGGTATTGCCGGATTCGTGGCCGCCGGTTTG
Dbia_CG11825    AAGGTGAAGGAATCTCCCTTCATGCTGGTGGGGATTGCCGGATTCGTGGCCGCCGGTCTG
Dtak_CG11825    AAGGTCAAAGAATCTCCTTTTATGCTAGTGGGCATTGCCGGATTCGTGGCCGCCGGTCTG
Dfic_CG11825    AAAATGAAGGAATCCCCCTTCATGCTGGTGGGGATTGCCGGATTCGTGGCCGCCGGGCTG
Dele_CG11825    AAAGTCAAGGAATCTCCCTTTATGCTAGTGGGTATTGCCGGTTTCGTGACCGCTGGTTTG
Drho_CG11825    AAGGTCAAGGAATCTCCCTTTATGCTCGTGGGCATTGCCGGGTTCGTGGCCGCCGGTCTA
                

Dmel_CG17734    ATTGGAGCGTACAAGTACCGGAACCGCGGAACGATGAGCACCAGCGTCTTCCTGATGCAG
Dsim_CG17734    ATTGGAGCATACAAGTACCGGAACCGCGGAACGATGAGCACCAGCGTCTTCCTGATGCAG
Dsec_CG17734    ATTGGAGCGTACAAGTACCGGAACCGCGGAACGATGAGCACCAGCGTCTTCCTGATGCAG
Dyak_CG17734    ATTGGAGCGTACAAGTACCGGAACCGTGGAACCATGAGCACCAGCGTCTTCCTGATGCAG
Dere_CG17734    ATTGGAGCGTACAAGTACCGGAACCGTGGAACGATGAGCACCAGCGTCTTCCTCATGCAG
Deug_CG17734    ATTGGAGCATACAAGTACCGAAACCGTGGAACGATGAGCACTAGTGTGTTCCTGATGCAG
Dbia_CG17734    ATTGGCGCGTACAAGTACCGGAACCGCGGCACGATGAGCACGAGTGTGTTCCTGATGCAG
Dfic_CG17734    ATTGGAGCGTACAAGTACCGGAACCGGGGAACGATGAGCACCAGTGTTTTTCTGATGCAG
Dele_CG17734    ATTGGTGCGTACAAGTACCGGACCCGTGGAACGATGAGCACCAGTGTGTTTCTGATGCAG
Drho_CG17734    ATTGGAGCGTACAAGTACCGCAACCGTGGAACGATGAGCACCAGTGTGTTCCTGATGCAG
Dkik_CG17734    ATTGGGGCGTACAAGTACAAGAACCGCGGGACGATGAGCACCAGCGTATTCCTGATGCAG
Dbip_CG17734    ATTGGAGCCTACAAATACCGGAACCGTGGAACCATGAGCACCAGCGTATTCCTGATGCAG
Dana_CG17734    ATTGGAGCCTACAAGTACCGGAACCGTGGCACCATGAGCACCAGCGTGTTCCTGATGCAG
Dpse_CG17734    ATTGGTGCCTACAAGTACAAGCACCGTGGGACTATGAGCACCAGCGTGTTCCTGATGCAG
Dper_CG17734    ATTGGTGCCTACAAGTACAAGCACCGTGGGACTATGAGCACCAGCGTGTTCCTGATGCAG
Dwil_CG17734    ATTGGCGCCTACAAATACAAGCATCGTGGCACAATGAGCACCAGTGTATTCCTTATGCAA
Dmoj_CG17734    ATCGGTGCGTACAAATACAAGAATCGCGGCACGATGAGTACCAGCGTCTTCCTCATGCAG
Dvir_CG17734    ATCGGTGCCTACAAATATAAAAACCGTGGCACGATGAGCACAAGCGTTTTCCTGATGCAG
Dgri_CG17734    ATCGGTGCCTACAAGTACAGGAATCGCGGCACGATGAGCACCAGTGTGTTCCTTATGCAA
Dmel_CG11825    ATTGGAGCCTACAAATATCGGAACCGAGGCAGCATGAGCACCAGCGTCTTTCTGATGCAG
Dsim_CG11825    GTTGGAGCCTACAAATATCGGAACCGAGGCACCATGAGCACCAGCGTCTTTCTGATGCAG
Dsec_CG11825    GTTGGAGCCTACAAATATCGGAACCGAGGCACCATGAGCACCAGCGTCTTTCTGATGCAG
Dyak_CG11825    GTTGGAGCCTACAAATATCGGAACCGAGGCACCATGAGTACCAGCGTCTTTTTGATGCAG
Deug_CG11825    GTTGGAGCCTACAAATATCGACATCGTGGAACCATGAGCACCAGTGTCTTCCTGATGCAG
Dbia_CG11825    GTCGGGGCCTACAAATACCGGAACCGAGGTTCCATGAGCACCAGCGTCTTCCTGATGCAG
Dtak_CG11825    GTTGGAGCCTACAAATACCGCAACCGTGGATCCATGAGCACCAGCGTCTTTTTGATGCAG
Dfic_CG11825    GTTGGAGCCTACAAATACCGGAACCGAGGATCGATGAGCACCAGCGTGTTTCTGATGCAG
Dele_CG11825    GTTGGAGCCTACAAATACCGAAATCGCGGATCAATGAGCACCAGCGTCTTCCTAATGCAA
Drho_CG11825    GTTGGGGCCTACAAATATCGGAACCGCGGAACGATGAGCACCAGCGTCTTCCTAATGCAG
                

Dmel_CG17734    CTGCGAGTCGCCGCCCAGGGAACCGTCGTCGGATGTCTGACCCTCGGACTGGCCTACAGC
Dsim_CG17734    CTGCGAGTCGCCGCCCAGGGAACCGTCGTCGGATGCCTGACCCTCGGACTGGGCTACAGC
Dsec_CG17734    CTGCGAGTCGCCGCCCAGGGAACCGTCGTTGGATGCCTGACCCTCGGACTGGGCTACAGC
Dyak_CG17734    CTGCGAGTGGCCGCCCAGGGAACCGTCGTCGGATGCCTGACCCTCGGACTGGCCTACAGC
Dere_CG17734    CTGCGAGTGGCCGCCCAGGGAACCGTCGTCGGATGCCTGACCCTCGGTCTGGCCTACAGC
Deug_CG17734    TTGCGAGTTGCCGCACAGGGAACCGTGGTTGGTTGTCTGACCGTTGGATTGGCCTACAGT
Dbia_CG17734    CTGCGAGTGGCCGCCCAGGGCACCGTGGTCGGCTGCCTGACCATTGGACTGGCCTACAGC
Dfic_CG17734    CTTCGTGTGGCAGCCCAAGGAACCGTTGTGGGTTGTCTGACTGTAGGACTGGCCTACAGC
Dele_CG17734    TTGCGTGTGGCCGCCCAGGGAACCGTAGTCGGATGTCTGACTATCGGATTGGCCTACAGC
Drho_CG17734    TTGCGTGTGGCCGCCCAGGGAACTGTAGTCGGTTGTCTGACCATCGGATTGGCCTACAGC
Dkik_CG17734    CTGCGTGTGGCGGCACAGGGGACCGTGGTCGGCTGCTTGACCGTCGGATTGGCCTACAGT
Dbip_CG17734    TTGCGTGTGGCCGCCCAGGGAACCGTTGTCGCTTGCCTGACCGCTGGCTTGGCCTATTCG
Dana_CG17734    TTGCGTGTGGCCGCCCAGGGAACCGTGGTCGCTTGCTTGACCGCCGGACTGGCCTATTCG
Dpse_CG17734    CTCCGTGTGGCGGCCCAGGGTACCGTCGTGGGCTGTCTAACAGCGGGACTGGCATACACA
Dper_CG17734    CTCCGTGTGGCGGCCCAGGGTACCGTCGTGGGCTGTCTAACAGCGGGACTGGCATACACA
Dwil_CG17734    TTGCGTGTGGCCGCCCAAGGAACAGTTGTCAGTTGTCTGACTATTGGACTCGCCTATACG
Dmoj_CG17734    CTGCGTGTGGCCGCGCAAGGCACAGTCGTCGGTTGCCTGACCGTTGGACTCGGCTATCAG
Dvir_CG17734    CTGCGTGTGGCAGCGCAGGGTACCGTAGTGGGCTGCCTGACCGTGGGACTTGGATATCAA
Dgri_CG17734    CTGCGTGTGGCCGCACAGGGAACCGTTGTGGGCTGCCTGACGCTGGGCCTGGGCTATCAA
Dmel_CG11825    TTGCGTGTGGCTGCCCAGGGAACCGTCGTTGGATGTTTGACAGCCGGATTGGCGTACACC
Dsim_CG11825    TTGCGTGTGGCTGCCCAGGGAACCGTCGTCGGATGTTTGACAGCCGGATTGGCGTACACA
Dsec_CG11825    TTGCGTGTGGCTGCCCAGGGAACCGTCGTCGGATGTTTGACAGCCGGATTGGCGTACACA
Dyak_CG11825    CTGCGTGTGGCTGCCCAGGGAACAGTCGTCGGATGTTTGACCGCCGGATTGGCCTACACC
Deug_CG11825    CTGCGTGTGGCCGCCCAGGGAACCGTCGTCGGGTGTTTGACCGCCGGACTGGCCTATACC
Dbia_CG11825    CTGCGAGTGGCCGCCCAGGGAACGGTGGTGGGATGCTTGACCGCCGGACTGGCCTACACC
Dtak_CG11825    TTGCGAGTGGCTGCCCAGGGAACCGTAGTCGGATGTTTGACCGCCGGACTGGCCTACACC
Dfic_CG11825    TTGCGAGTGGCCGCCCAGGGAACTGTGGTAGGCTGTTTGACTGCCGGGTTAGCTTACACA
Dele_CG11825    CTGCGTGTGGCTGCCCAGGGAACCGTAGTCGGATGTTTGACCGCCGGATTGGCCTACACC
Drho_CG11825    CTCCGTGTGGCCGCCCAGGGAACCGTAGTCGGATGTTTGACCGCCGGATTGGCCTACACC
                

Dmel_CG17734    ATGGCCAAGGAGTACCTGTTCGACAAGGCGCCCAAGGAAAAC
Dsim_CG17734    ATGGCCAAGGAGTACCTGTTCGACAAGGCGCCCAAGGAGAAT
Dsec_CG17734    ATGGCCAAGGAGTACCTGTTCGACAAGGCGCCCAAGGAGAAT
Dyak_CG17734    ATGGCCAAGGAGTACCTGTTCGACAAGGCGCCCAAGGAGAAT
Dere_CG17734    ATGGCCAAGGAGTACCTGTTCGACAAGGCGCCCAAGGAGAAT
Deug_CG17734    ATGGCGAAGGAATACTTGTTCGACAAGGCGCCTAAGGAAAAT
Dbia_CG17734    ATGGCCAAGGAGTACCTGTTCGACAAGGCGCCCAAGGAGAAT
Dfic_CG17734    ATGGCCAAGGAGTACCTGTTCGACAAGGCGCCCAAGGAAAAT
Dele_CG17734    ATGGCCAAGGAGTACCTATTCGACAAGGCGCCCAAGGAAAAT
Drho_CG17734    ATGGCCAAGGAGTACCTATTCGACAAGGCGCCCAAGGAAAAT
Dkik_CG17734    ATGGCTAAGGAGTACCTCTTCGAAAAGGCGCCCAAGGAGAAT
Dbip_CG17734    ATGGCCAAGGAGTACATATTCGACAAGGCTCCCAAGGAAAAC
Dana_CG17734    ATGACCAAGGAGTACATATTCGACAAGGCTCCCAAGGAGAAC
Dpse_CG17734    ATGGCCAAGGAGTACCTGTTCGATAAGGAGCCCAAGGAAAAT
Dper_CG17734    ATGGCCAAGGAGTACCTGTTCGATAAGGAGCCCAAGGAAAAT
Dwil_CG17734    ATGGCCAAGGAATATCTCTTCGACAAGCAGCCCAAGGAAAAT
Dmoj_CG17734    ATGGCCAAGGAGTATCTGTTCGACAAGAAGCCCAAGGAGAAG
Dvir_CG17734    ATGGCTAAGGAGTATCTGTTTGACAAGGCGCCCAAAGAAAAT
Dgri_CG17734    ATGGCCAAGGAGTATCTTTTCGAAAAGGAGCCGAAGGAAAAT
Dmel_CG11825    ATGGCCAAGGAGTACCTGCTCCACGAGGAACCGAAAAGCAAT
Dsim_CG11825    ATGGCCAAGGAGTACCTGTTCCACGAGGAACAGAAAAGCAAT
Dsec_CG11825    ATGGCCAAGGAGTACCTGTTCCATGAGGAACCGAAAAGCAAT
Dyak_CG11825    ATGGCCAAGGAGTACCTGATCCACGAGGAGCCGCAAAGCATT
Deug_CG11825    ATGGCGAAGGAATACCTGCTCCACGAAGATACTAAAAGCAAT
Dbia_CG11825    ATGGCCAAGGAGTATCTGTTCCACGAAGAACCCAAGGACAAC
Dtak_CG11825    ATGGCCAAGGAGTATCTACTCCACGAAGAGCCCAAGAACAAC
Dfic_CG11825    ATGGCCAAGGAGTATCTGTTGCACGAAAATTCAAAGGACGAT
Dele_CG11825    ATGGCCAAAGAGTATCTGCTGCACGAAGAGCCAAGGGAAAAT
Drho_CG11825    ATGGCCAAGGAGTATCTGCTCCACGAAGAGCCAAAGAACAAT


Multiple sequence alignment of Sep2 and Sep5 amino acid sequences from Drosophila species:
CLUSTAL O(1.1.0) multiple sequence alignment


Dmel_Sep2      ---MSVE-VDFVDKKEVHLRTLKQSGHVGFDSLPDQLVNKSVQNGFVFNVMCIGETGLGK
Dsim_Sep2      ---MSVE-VDFVDKKEVHLRTLKQSGHVGFDSLPDQLVNKSVQNGFVFNVMCIGETGLGK
Dsec_Sep2      ---MSVE-VDFVDKKEVHLRTLKQSGHVGFDSLPDQLVNKSVQNGFVFNVMCIGETGLGK
Dyak_Sep2      ---MSVE-VDFVDKKEIHLRTLKQSGHVGFDSLPDQLVNKSVQNGFVFNVMCIGETGLGK
Dere_Sep2      ---MSVE-VDFVDKKEVHLRSLKQSGHVGFDSLPDQLVNKSVQNGFVFNVMCIGETGLGK
Deug_Sep2      ---MSAE-VDFVNKKEVHLRNLKQSGHVGFDSLPDQLVNKSVQNGFVFNVMCIGETGLGK
Dbia_Sep2      ---MSAE-VDFVNKKEVHLRNLKQSGHVGFDSLPDQLVNKSVQNGFVFNVMCIGETGLGK
Dtak_Sep2      ---MSAE-VDFVNKKEVHLRNLKQSGHVGFDSLPDQLVNKSVQNGFVFNVMCIGETGLGK
Dfic_Sep2      ---MSAE-VDFVNKKEVHLRNLKQSGHVGFDSLPDQLVNKSVQNGFVFNVMCIGETGLGK
Dele_Sep2      ---MSAE-VDFVNKKEVHLRNLKQSGHVGFDSLPDQLVNKSVQNGFVFNVMCIGETGLGK
Drho_Sep2      ---MSAE-VDFVNKKEVHLRNLKQSGHVGFDSLPDQLVNKSVQNGFVFNVMCIGETGLGK
Dkik_Sep2      ---MSAE-VDFVNKKEVHLRNLKQSGHVGFDSLPDQLVNKSVQNGFVFNVMCIGETGLGK
Dbip_Sep2      ---MAAE-VDFVNKKEVHLRTLKQSGHVGFDSLPDQLVNKSVQNGFVFNVMCIGETGLGK
Dana_Sep2      ---MAAE-VDFVNKKEVHLRTLKQSGHVGFDSLPDQLVNKSVQNGFVFNVMCIGETGLGK
Dpse_Sep2      ---MTAE-VDFVNKKEMHLRTLKQSGHVGFDSLPDQLVNKSVQNGFVFNVMCIGETGLGK
Dper_Sep2      ---MTAE-VDFVNKKEMHLRTLKQSGHVGFDSLPDQLVNKSVQNGFVFNVMCIGETGLGK
Dwil_Sep2      ---MSAE-VEFNNKKEIHLRTLKQSGHVGFDSLPDQLVNKSVQGGFVFNVMCIGETGLGK
Dmoj_Sep2      ---MSAE-VDFVNKKEVHLRTLKQSGHVGFDSLPDQLVNKSVQNGFVFNVMCIGETGLGK
Dvir_Sep2      ---MSAE-VDFINKKEVHLRTLKQSGHVGFDSLPDQLVNKSVQNGFVFNVMCIGETGLGK
Dgri_Sep2      ---MSAE-VDFINKKEVHLRTLKQSGHVGFDSLPDQLVNKSVQNGFVFNVMCIGETGLGK
Dmel_Sep5      MVHLVTEKKTQE-VATKVPRLLQLGGHVGFDTLPDQLVNKSVQNGFSFNILCIGETALGK
Dsim_Sep5      MVHLLTEKKTQE-VATKAPRLLQLGGHVGFDTLPDQLVNKSVQNGFSFNILCIGETALGK
Dsec_Sep5      MVHLLTEKKTQE-VATKAPRLLQLGGHVGFDTLPDQLVNKSVQNGFSFNILCIGETALGK
Dyak_Sep5      MVHLLTEKKTQE-VVTKAPRQLQLGGHVGFDTLPDQLVNKSVQNGFNFNILCIGETALGK
Dere_Sep5      MVHLLTEKKTQE-VVTKAPRQLQLGGHVGFDTLPDQLVNKSVQNGFSFNILCIGETALGK
Deug_Sep5      MVHLATEKKN-EEVAPKTPRQLKLDGHVGFDTLPDQLVNKSVQNGFSFNILCIGETALGK
Dbia_Sep5      MVHLATEKKTPE-MEPKAPRQLQLGGHVGFDTLPDQLVNKSVQNGFSFNILCIGETALGK
Dtak_Sep5      MVHLATEKKTQE-VASKAPRQLQLGGHVGFDTLPDQLVNKSVQNGFSFNILCIGETALGK
Dele_Sep5      MVHLATEKKTQEVVAPKAPRQLKLDGHVGFDTLPDQLVNKSVQNGFSFNILCIGETALGK
Drho_Sep5      MVHLATEKKTAEVSGPKAPRQLQLGGHVGFDTLPDQLVNKSVQNGFSFNILCIGETALGK
Dkik_Sep5      MVNITAENKT-PAVATPGPRQLQLGGHVGFDTLPDQLVNKSVQNGFGFNILCIGETALGK
Dbip_Sep5      MVQIASE-KQNPVVASSKIRQLQLGGHVGFDTLPDQLVNKSVQNGFAFNILCIGETAIGK
Dana_Sep5      MVQIANE-KQKPVEASSKIRQLQLGGHVGFDTLPDQLVNKSVQNGFAFNILCIGETAIGK
Dpse_Sep5      MVHVATEKA-----SVAVPRQLQLGGHVGFDTLPDQLVNKSVQNGFSFNIMCIGETALGK
Dper_Sep5      MVHVATEKA-----SVAVPRQLQLGGHVGFDTLPDQLVNKSVQNGFSFNIMCIGETALGK
Dwil_Sep5      MVHIATAKDK----ELAVPRHLQLSGHVGFDSLPDQLVNKSVQNGFHFNIMCIGETALGK
                  :               * *:  ******:*********** ** **::*****.:**

Dmel_Sep2      STLMDTLFNTSFESTPSPHTLPSVKLKAHTYELQESNVRLKLTICDTVGYGDQINKDDSF
Dsim_Sep2      STLMDTLFNTSFESTPSPHTLPSVKLKAHTYELQESNVRLKLTICDTVGYGDQINKDDSF
Dsec_Sep2      STLMDTLFNTSFESTPSPHTLPSVKLKAHTYELQESNVRLKLTICDTVGYGDQINKDDSF
Dyak_Sep2      STLMDTLFNTSFESTPSPHTLPSVKLKAHTYELQESNVRLKLTICDTVGYGDQINKDDSF
Dere_Sep2      STLMDTLFNTSFESTPSPHTLPSVKLKAHTYELQESNVRLKLTICDTVGYGDQINKDDSF
Deug_Sep2      STLMDTLFNTSFESTPSPHTLPSVKLKAHTYELQESNVRLKLTICDTVGYGDQINKDDSF
Dbia_Sep2      STLMDTLFNTSFESTPSPHTLPSVKLKAHTYELQESNVRLKLTICDTVGYGDQINKDDSF
Dtak_Sep2      STLMDTLFNTSFESTPSPHTLPSVKLKAHTYELQESNVRLKLTICDTVGYGDQINKDDSF
Dfic_Sep2      STLMDTLFNTSFESTPSPHTLPSVKLKAHTYELQESNVRLKLTICDTVGYGDQINKDDSF
Dele_Sep2      STLMDTLFNTSFESTPSPHTLPSVKLKAHTYELQESNVRLKLTICDTVGYGDQINKDDSF
Drho_Sep2      STLMDTLFNTSFESTPSPHTLPSVKLKAHTYELQESNVRLKLTICDTVGYGDQINKDDSF
Dkik_Sep2      STLMDTLFNTSFESTPSPHTLPSVKLKAHTYELQESNVRLKLTICDTVGYGDQINKDDSF
Dbip_Sep2      STLMDTLFNTSFESTPSPHTLPSVKLKAHTYELQESNVRLKLTICDTVGYGDQINKDDSF
Dana_Sep2      STLMDTLFNTSFESTPSPHTLPSVKLKAHTYELQESNVRLKLTICDTVGYGDQINKDDSF
Dpse_Sep2      STLMDTLFNTSFESTPSPHTLPSVKLKAHTYELQESNVRLKLTICDTVGYGDQINKDDSF
Dper_Sep2      STLMDTLFNTSFESTPSPHTLPSVKLKAHTYELQESNVRLKLTICDTVGYGDQINKDDSF
Dwil_Sep2      STLMDTLFNTSFESTPSPHTLPSVKLKAHTYELQESNVRLKLTICDTVGYGDQINKDDSF
Dmoj_Sep2      STLMDTLFNTSFESTPSPHTLPSVKLKAHTYELQESNVRLKLTICDTVGYGDQINKDDSF
Dvir_Sep2      STLMDTLFNTSFESTPSPHTLPSVKLKAHTYELQESNVRLKLTICDTVGYGDQINKDDSF
Dgri_Sep2      STLMDTLFNTSFESTPSPHTLPSVKLKAHTYELQESNVRLKLTICDTVGYGDQINKDDSF
Dmel_Sep5      STLMDTLFNTSFGSTPSPHNLPNVKLKANTYELQESNVRLKLTVCDTIGYGDQVNKADSY
Dsim_Sep5      STLMDTLFNTSFGSTPSPHSLPNVKLKANTYELQESNVRLKLTVCDTIGYGDQVNKADSY
Dsec_Sep5      STLMDTLFNTSFGSTPSPHSLPNVKLKANTYELQESNVRLKLTVCDTIGYGDQVNKADSY
Dyak_Sep5      STLMDTLFNTNFGSTPSPHSLPNVKLKANTYELQESNVRLKLTVCDTIGYGDQVNKADSY
Dere_Sep5      STLMDTLFNTSFGSTPSPHSLPNVKLKANTYELQESNVRLKLTVCDTIGYGDQVNKADSY
Deug_Sep5      STLMDTLFNTSFGSVCSPHSLPNVKLKASTYELQESNVRLKLTICDTIGYGDQVNKGDSY
Dbia_Sep5      STLMDTLFNTSFGSSPSPHSLPNVKLKACTYELQESSVRLKLTVCDTIGYGDQVNKADSY
Dtak_Sep5      STLMDTLFNTSFGSTPSPHNLPNVKLKANTYELQESSVRLKLTVCDTIGYGDQVNKGDSY
Dele_Sep5      STLMDTLFNTSFGATPSPHCLPNVKLRANTYELQESNVRLKLTICDTIGYGDQVNKADSY
Drho_Sep5      STLMDTLFNTSFGATPSPHSLPNVKLRANTYELQESNVRLKLTVCDTIGYGDQVNKADSY
Dkik_Sep5      STLMDTLFNTSFGATPSTHNLPNVKLKAQTYELQESSVRLKLTICDTIGYGDQVNKADSY
Dbip_Sep5      STLMDTLFNTNFGSTPSPHNLPSVKLMAHTYELQESNVHLKLTICDTIGYGDQVNKADSY
Dana_Sep5      STLMDTLFNTNFGSTPSPHNLPNVKLMAHTYELQESNVRLKLTICDTIGYGDQVNKADSY
Dpse_Sep5      STLMDTLFNTSFGSAPSTHNLPNVKLKAHTYELQESNVRLKLTICDTIGYGDQVNKEDSY
Dper_Sep5      STLMDTLFNTSFGSAPSTHNLPNVKLKAHTYELQESNVRLKLTICDTIGYGDQVNKEDSY
Dwil_Sep5      STLMDTLFNTNFDCTSSAHNLPNVKLKAQTYEITESNVNLKLTICDTIGYGDQVNRANSH
               **********.* .  * * **.*** * ***: **.*.****:***:*****:*: :*.

Dmel_Sep2      KAVVDYIDAQFENYLQEELKIKRSLVTCHDSRIHICLYFICPTGHGLKSLDLVCMKKLDS
Dsim_Sep2      KAVVDYIDAQFENYLQEELKIKRSLVSCHDSRIHICLYFICPTGHGLKSLDLVCMKKLDS
Dsec_Sep2      KAVVDYIDAQFENYLQEELKIKRSLVTCHDSRIHICLYFICPTGHGLKSLDLVCMKKLDS
Dyak_Sep2      KAVVDYIDAQFENYLQEELKIKRSLVSCHDSRIHICLYFICPTGHGLKSLDLVCMKKLDS
Dere_Sep2      KAVVDYIDAQFENYLQEELKIKRSLVTCHDSRIHICLYFICPTGHGLKSLDLVCMKKLDS
Deug_Sep2      KAVVDYIDAQFENYLQEELKIKRSLVTCHDSRIHICLYFICPTGHGLKSLDLVCMKKLDS
Dbia_Sep2      KAVVDYIDAQFENYLQEELKIKRSLVTCHDSRIHICLYFICPTGHGLKSLDLVCMKKLDS
Dtak_Sep2      KAVVDYIDAQFENYLQEELKIKRSLVTCHDSRIHICLYFICPTGHGLKSLDLVCMKKLDS
Dfic_Sep2      KAVVDYIDAQFENYLQEELKIKRSLVTCHDSRIHICLYFICPTGHGLKSLDLVCMKKLDS
Dele_Sep2      KAVVDYIDAQFENYLQEELKIKRSLVTCHDSRIHICLYFICPTGHGLKSLDLVCMKKLDS
Drho_Sep2      KAVVDYIDAQFENYLQEELKIKRSLVSCHDSRIHICLYFICPTGHGLKSLDLVCMKKLDS
Dkik_Sep2      KAVVDYIDAQFENYLQEELKIKRSLVTCHDSRIHICLYFICPTGHGLKSLDLVCMKKLDS
Dbip_Sep2      KAVVDYIDAQFENYLQEELKIKRSLVTCHDSRIHICLYFICPTGHGLKSLDLVCMKKLDS
Dana_Sep2      KAVVDYIDAQFENYLQEELKIKRSLVTCHDSRIHICLYFICPTGHGLKSLDLVCMKKLDS
Dpse_Sep2      KAVVDYIDAQFENYLQEELKIKRSLVTCHDSRIHICLYFICPTGHGLKSLDLVCMKKLDS
Dper_Sep2      KAVVDYIDAQFENYLQEELKIKRSLVTCHDSRIHICLYFICPTGHGLKSLDLVCMKKLDS
Dwil_Sep2      KAVVDYIDAQFENYLQEELKIKRSLVTCHDSRIHICLYFICPTGHGLKSLDLVCMKKLDS
Dmoj_Sep2      KAVVDYIDAQFENYLQEELKIKRSLVTCHDSRIHICLYFICPTGHGLKSLDLVCMKKLDS
Dvir_Sep2      KAVVDYIDAQFENYLQEELKIKRSLVTCHDSRIHICLYFICPTGHGLKSLDLVCMKKLDS
Dgri_Sep2      KAVVDYIDAQFENYLQEELKIKRSLVTCHDSRIHICLYFICPTGHGLKSLDLVCMKKLDS
Dmel_Sep5      KALVEYVDSQFEAYLQEELKIQRAMASAHDGRVHACLYFICPTGHGLKAMDLVCMKQLDT
Dsim_Sep5      KALVEYVDSQFEAYLQEELKIQRAMASAHDGRVHACLYFICPTGHGLKAMDLVCMKQLDT
Dsec_Sep5      KALVEYVDSQFEAYLQEELKIQRAMASAHDGRVHACLYFICPTGHGLKAMDLVCMKQLDT
Dyak_Sep5      KALVEYIDSQFEAYLQEELKIQRTMASAHDGRVHACLYFICPTGHGLKAMDLVCMKQLDT
Dere_Sep5      KALVEYVDSQFEAYLQEELKIQRAMASAHDGRVHACLYFICPTGHGLKAMDLVCMKQLDT
Deug_Sep5      KALLEYVDSQFEAYLQEELKIQRAMSSAHDGRVHACLYFICPTGHGLKAMDLVCMKQLDT
Dbia_Sep5      KALVEYVDSQFEAYLQEELKIQRAMASAHDGRVHACLYFICPTGHGLKAMDLVCMKQLDT
Dtak_Sep5      KALVEYVDSQFEAYLQEELKIQRTMASAHDGRVHACLYFICPTGHGLKAMDLVCMKQLDT
Dele_Sep5      KALVEYVDSQFEAYLQEELKIQRTMASAHDGRVHACLYFICPTGHGLKAMDLECMKQLDT
Drho_Sep5      KALVEYVDSQFEAYLQEELKIQRTMASAHDGRVHACLYFICPTGHGLKAMDLVCMKQLDA
Dkik_Sep5      KALVEYVDCQFEAYLQEELKIQRSMASAHDSRVHACLYFICPTGHGLKAMDLACMKQLDT
Dbip_Sep5      KALVEYVDSKFEAYLQEELKIQRSIGTAHDGRVHACLYFICPTGHGLKAVDLVCMKQLES
Dana_Sep5      KALVDYVDSKFEAYLQEELKIQRSIGTAHDGRVHACLYFICPTGHGLKAVDLVCMKQLES
Dpse_Sep5      KALVEYVDSQFESYLQEELKIQRSMATAHDGRVHVCLYFICPTGHGLKSMDLVCMKQLDT
Dper_Sep5      KALVEYVDSQFESYLQEELKIQRSMATAHDGRVHVCLYFICPTGHGLKSMDLVCMKQLDN
Dwil_Sep5      KALVDYVDAQFEAYLQEELKIKRQMATNHDSRVHVCLYFICPTGHGLKSMDLECMKQLDT
               **:::*:*.:** ********:* : : **.*:* *************::** ***:*: 

Dmel_Sep2      KVNIIPVIAKADTISKVELQRFKAKIIQELNANGVHIYQFPTDDETVAETNTSMNSHIPF
Dsim_Sep2      KVNIIPVIAKADTISKVELQRFKAKIIQELNANGVHIYQFPTDDETVAETNTSMNSHIPF
Dsec_Sep2      KVNIIPVIAKADTISKVELQRFKAKIIQELNANGVHIYQFPTDDETVAETNTSMNSHIPF
Dyak_Sep2      KVNIIPVIAKADTISKVELQRFKAKIIQELNTNGVHIYQFPTDDETVAETNTSMNSHIPF
Dere_Sep2      KVNIIPVIAKADTISKVELQRFKAKIIQELNTNGVHIYQFPTDDETVAETNTSMNSHIPF
Deug_Sep2      KVNIIPVIAKADTISKVELQRFKAKIIQELNTNGVHIYQFPTDDETVAETNTSMNSHIPF
Dbia_Sep2      KVNIIPVIAKADTISKVELQRFKAKIIQELNSNGVHIYQFPTDDETVAETNTSMNSHIPF
Dtak_Sep2      KVNIIPVIAKADTISKVELQRFKAKIIQELNTNGVHIYQFPTDDETVAETNTSMNSHIPF
Dfic_Sep2      KVNIIPVIAKADTISKVELQRFKAKIIQELNTNGVHIYQFPTDDETVAETNTSMNSHIPF
Dele_Sep2      KVNIIPVIAKADTISKVELQRFKAKIIQELNTNGVHIYQFPTDDETVAETNTSMNSHIPF
Drho_Sep2      KVNIIPVIAKADTISKVELQRFKAKIIQELNSNGVHIYQFPTDDETVAETNTSMNSHIPF
Dkik_Sep2      KVNIIPVIAKADTISKVELQRFKAKIIQELNTNGVHIYQFPTDDETVAETNTSMNSHIPF
Dbip_Sep2      KVNIIPVIAKADTISKVELQRFKAKIIQELNTNGVHIYQFPTDDETVAETNTSMNSHIPF
Dana_Sep2      KVNIIPVIAKADTISKVELQRFKAKIIQELNTNGVHIYQFPTDDETVAETNTSMNSHIPF
Dpse_Sep2      KVNIIPVIAKADTISKVELQRFKAKIIQELNTNGVHIYQFPTDDETVAETNTSMNSHIPF
Dper_Sep2      KVNIIPVIAKADTISKVELQRFKAKIIQELNTNGVHIYQFPTDDETVAETNTSMNSHIPF
Dwil_Sep2      KINIIPVIAKADTISKMELQRFKAKIIQELNSNGVHIYQFPTDDETVAETNTSMNSHIPF
Dmoj_Sep2      KVNIIPVIAKADTISKVELQRFKAKIIQELNSNGVHIYQFPTDDETVAETNSVMNSHIPF
Dvir_Sep2      KVNIIPVIAKADTISKVELQRFKAKIIQELNTNGVHIYQFPTDDETVAETNSLMNSHIPF
Dgri_Sep2      KVNIIPVIAKADTISKVELQRFKAKIIQELNTNGVHIYQFPTDDETVAETNSLMNSHIPF
Dmel_Sep5      RVNIIPVIAKADTISKSELSGFKERIMDELRRNNVSIYQFPMDDETVSETNAAMNGHLPF
Dsim_Sep5      RVNIIPVIAKADTISKSELSGFKERIMDELRRNNVSIYQFPMDDETVSETNAAMNGHLPF
Dsec_Sep5      RVNIIPVIAKADTISKSELSGFKERIMDELRRNNVSIYQFPMDDETVSETNAAMNSHLPF
Dyak_Sep5      RVNIIPVIAKADTISKSELPGFKERIMNELRRNNVCIYQFPMDDETASETNASMNGHLPF
Dere_Sep5      RVNIIPVIAKADTISKSELSGFKERIMDELRRNNVSIYHFPVDDETVSETNASMNGHLPF
Deug_Sep5      RVNIIPVIAKADTISKAELSGFKKRIMDELHRNKVSIYQFPTDDETVADTNASMNDHVPF
Dbia_Sep5      RVNIIPVIAKADTISKSELSGFKERIMEELHRNKVSIYQFPTDDETVADINASMNGHVPF
Dtak_Sep5      RVNIIPVIAKADTISKSELSGFKERIMDELRRNKVSIYEFPTDDETVAETNASMNGQLPF
Dele_Sep5      RVNIIPVIAKADTISKSELAGFKERIMNELRRNKVSIYQFPTDDETVADTNVSMNGHLPF
Drho_Sep5      RVNIIPVIAKADTISKSELAGFKDRIMDELRRNKVSIYQFPTDDETVADTNASMNGHLPF
Dkik_Sep5      RVNIIPVIAKADTISKSELAGFKERIMDELRRNKVSIYQFPTDDETVADTNKSMNGELPF
Dbip_Sep5      RVNIIPVIAKADTISKAELAGFKKRIMDELQRNKVNIYQFPTDDETVSETNESMNEQLPF
Dana_Sep5      RVNIIPVIAKADTISKAELAGFKKRIMDELHRNKVNIYQFPTDDETVSETNESMNEQLPF
Dpse_Sep5      KVNIIPVIAKADTISKSELAGFKARILAELRENKVNIYEFPTDDETVSETNESMNSHVPF
Dper_Sep5      KVNIIPVIAKADTISKSELAGFKARILAELRENKVNIYEFPTDDETVSETNESMNSHVPF
Dwil_Sep5      KVNIIPIIAKADTISKSELDGFKERIMKELINNKVSIYQFPTDDATVADVNESMNLHLPF
               ::****:********* **  ** :*: **  * * **.** ** *.:: *  ** .:**

Dmel_Sep2      AVVGSTEFIKVGNKLIRARQYPWGTVQVENETHCDFVKLREMLIRTNMEDMREKTHTRHY
Dsim_Sep2      AVVGSTEFIKVGNKLIRARQYPWGTVQVENETHCDFVKLREMLIRTNMEDMREKTHTRHY
Dsec_Sep2      AVVGSTEFIKVGNKLIRARQYPWGTVQVENETHCDFVKLREMLIRTNMEDMREKTHTRHY
Dyak_Sep2      AVVGSTEFIKVGNKLIRARQYPWGTVQVENETHCDFVKLREMLIRTNMEDMREKTHTRHY
Dere_Sep2      AVVGSTEFIKVGNKLIRARQYPWGTVQVENETHCDFVKLREMLIRTNMEDMREKTHTRHY
Deug_Sep2      AVVGSTEFIKVGNKLIRARQYPWGTVQVENETHCDFVKLREMLIRTNMEDMREKTHTRHY
Dbia_Sep2      AVVGSTEFIKVGNKLIRARQYPWGTVQVENETHCDFVKLREMLIRTNMEDMREKTHTRHY
Dtak_Sep2      AVVGSTEFIKVGNKLIRARQYPWGTVQVENETHCDFVKLREMLIRTNMEDMREKTHTRHY
Dfic_Sep2      AVVGSTEFIKVGNKLIRARQYPWGTVQVENETHCDFVKLREMLIRTNMEDMREKTHTRHY
Dele_Sep2      AVVGSTEFIKVGNKLIRARQYPWGTVQVENETHCDFVKLREMLIRTNMEDMREKTHTRHY
Drho_Sep2      AVVGSTEFIKVGNKLIRARQYPWGTVQVENETHCDFVKLREMLIRTNMEDMREKTHTRHY
Dkik_Sep2      AVVGSTEFIKVGNKLIRARQYPWGTVQVENETHCDFVKLREMLIRTNMEDMREKTHTRHY
Dbip_Sep2      AVVGSTEFIKVGNKLIRARQYPWGTVQVENETHCDFVKLREMLIRTNMEDMREKTHTRHY
Dana_Sep2      AVVGSTEFIKVGNKLIRARQYPWGTVQVENETHCDFVKLREMLIRTNMEDMREKTHTRHY
Dpse_Sep2      AVVGSTEFIKVGNKLIRARQYPWGTVQVENETHCDFVKLREMLIRTNMEDMREKTHTRHY
Dper_Sep2      AVVGSTEFIKVGNKLIRARQYPWGTVQVENETHCDFVKLREMLIRTNMEDMREKTHTRHY
Dwil_Sep2      AVVGSTEFIKVGNKLIRARQYPWGTVQVENETHCDFVKLREMLIRTNMEDMREKTHTRHY
Dmoj_Sep2      AVVGSTEFIKVGNKLIRARQYPWGTVQVENETHCDFVKLREMLIRTNMEDMREKTHTRHY
Dvir_Sep2      AVVGSTEFIKVGNKLIRARQYPWGTVQVENETHCDFVKLREMLIRTNMEDMREKTHTRHY
Dgri_Sep2      AVVGSTEFIKVGNKLIRARQYPWGTVQVENETHCDFVKLREMLIRTNMEDMREKTHTRHY
Dmel_Sep5      AVVGSTEFVKVAGKQVRARQYPWGAVHIENEAHCDFVKLREMLIRTNMEDLREQTHTRHY
Dsim_Sep5      AVVGSTEFVKVAGKQVRARQYPWGAVHIENEAHCDFVKLREMLIRTNMEDLRELTHTRHY
Dsec_Sep5      AVVGSTEFVKMAGKHVRARQYPWGAVHIENEAHCDFVKLREMLIRTNMEDLRELTHTRHY
Dyak_Sep5      AVVGSTEFVKVAGKQVRARQYPWGAVHIENESHCDFVKLREMLIRTNMEDLRELTHTRHY
Dere_Sep5      AVVGSTEFIKVAGKQVRARQYPWGAVHIENETHCDFVKLREMLIRTNMEDLRELTHTRHY
Deug_Sep5      AVVGSTEFVKVAGKHVRARQYPWGAVLIENETHCDFVKLREMLIRTNMEDLRELTHTRHY
Dbia_Sep5      AVVGSTEFVKVAGKQVRARQYPWGAVHIENEAHCDFVKLREMLIRTNMEDLRELTHTRHY
Dtak_Sep5      AVVGSTEFVKVAGKQVRARQYPWGSVHIENEAHCDFVKLREMLIRTNMEDLRELTHTRHY
Dele_Sep5      AVVGSTEFVKVAGKLVRARQYPWGAVHIENEAHCDFVKLREMVIRTNMEDLRELTHSRHY
Drho_Sep5      AVVGSTEFVKVAGKQVRARQYPWGSVHIENEAHCDFVKLREMLIRTNMEDLRELTHSRHY
Dkik_Sep5      AVVGSTEFVKVAGKLVRARQYPWGSVHIENETHCDFVKLREMLIRTNMEDLRELTHTRHY
Dbip_Sep5      AVVGSTDFVKVAGKLVRARQYPWGAVHIENETHCDFVKLREMLIRTNMEDLREVTHQRHY
Dana_Sep5      AVVGSTDFVKVAGKQVRARQYPWGSVHIENETHCDFVKLREMLIRTNMEDLREVTHQRHY
Dpse_Sep5      AVVGSTEFVKIGSKMVRARQYPWGTVQIENEVHCDFVKLREMLIRTNMEDLREQTHTRHY
Dper_Sep5      AVVGSTEFVKIGSKMVRARQYPWGTVQIENEVHCDFVKLREMLIRTNMEDLREQTHTRHY
Dwil_Sep5      AVVGSTEFIMVAGKKVRARQYPWGSVHIENEAHCDFVKLREMLIRTNMEDLRELTHKRHY
               ******:*: :. * :********:* :*** **********:*******:** ** ***

Dmel_Sep2      ELYRQKRLEQMGFSDVDSDNKPISFQQTFEAKRSNHLAELQSKEEEVRQMFVQRVKEKEA
Dsim_Sep2      ELYRQKRLEQMGFSDVDSDNKPISFQQTFEAKRSNHLAELQSKEEEVRQMFVQRVKEKEA
Dsec_Sep2      ELYRQKRLEQMGFSDVDSDNKPISFQQTFEAKRSNHLAELQSKEEEVRQMFVQRVKEKEA
Dyak_Sep2      ELYRQKRLEQMGFSDVDSDNKPISFQQTFEAKRSNHLAELQSKEEEVRQMFVQRVKEKEA
Dere_Sep2      ELYRQKRLEQMGFSDVDSDNKPISFQQTFEAKRSNHLAELQSKEEEVRQMFVQRVKEKEA
Deug_Sep2      ELYRQKRLEQMGFSDVDSDNKPISFQQTFEAKRSNHLAELQSKEEEVRQMFVQRVKEKEA
Dbia_Sep2      ELYRQKRLEQMGFSDVDSDNKPISFQQTFEAKRSNHLAELQSKEEEVRQMFVQRVKEKEA
Dtak_Sep2      ELYRQKRLEQMGFSDVDSDNKPISFQQTFEAKRSNHLAELQSKEEEVRQMFVQRVKEKEA
Dfic_Sep2      ELYRQKRLEQMGFSDVDSDNKPISFQQTFEAKRSNHLAELQSKEEEVRQMFVQRVKEKEA
Dele_Sep2      ELYRQKRLEQMGFSDVDSDNKPISFQQTFEAKRSNHLAELQSKEEEVRQMFVQRVKEKEA
Drho_Sep2      ELYRQKRLEQMGFSDVDSDNKPISFQQTFEAKRSNHLAELQSKEEEVRQMFVQRVKEKEA
Dkik_Sep2      ELYRQKRLEQMGFSDVDSENKPISFQQTFEAKRSNHLAELQSKEEEVRQMFVQRVKEKEA
Dbip_Sep2      ELYRQKRLEQMGFSDVDSENKPISFQQTFEAKRSNHLAELQSKEEEVRQMFVQRVKEKEA
Dana_Sep2      ELYRQKRLEQMGFSDVDSENKPISFQQTFEAKRSNHLAELQSKEEEVRQMFVQRVKEKEA
Dpse_Sep2      ELYRQKRLEQMGFSDVDSENKPISFQQTFEAKRSNHLAELQSKEEEVRQMFVQRVKEKEA
Dper_Sep2      ELYRQKRLEQMGFSDVDSENKPISFQQTFEAKRSNHLAELQSKEEEVRQMFVQRVKEKEA
Dwil_Sep2      ELYRQKRLEQMGFSDVDSENKPISFQQTFEAKRSNHLAELQSKEEEVRQMFVQRVKEKEA
Dmoj_Sep2      ELYRQKRLEQMGFSDVDSENKPVSFQQTFEAKRSNHLAELQSKEEEVRQMFVQRVKEKEA
Dvir_Sep2      ELYRQKRLEQMGFSDVDSDNKPVSFQQTFEAKRSNHLAELQSKEEEVRQMFVQRVKEKEA
Dgri_Sep2      ELYRQKRLEQMGFSDVDSDNKPVSFQQTFEAKRSNHLAELQSKEEEVRQMFVQRVKEKEA
Dmel_Sep5      ELFRQRRLQQMGFVDVDSNNQPVSFQQTFESKRSDHLACLQAKEEEVRQMFVQRVKQKEN
Dsim_Sep5      ELFRQRRLQQMGFVDVDSNNQPVSFQQTFESKRSDHLACLQAKEEEVRQMFVQRVKQKEN
Dsec_Sep5      ELFRQRRLQQMGFVDVDSNNQPVSFQQTFESKRSDHLACLQAKEEEVRQMFVQRVKQKEN
Dyak_Sep5      ELFRQRRLQQIGFVDVDSNNQPVSFQQTFELKRSDHLACLQAKEEEVRQMFVQRVKQKEN
Dere_Sep5      ELFRQRRLQQMGFVDVDSNNQPVSFQQTFESKRSDHLACLQAKEEEVRQMFVQRVKQKEN
Deug_Sep5      ELYRQRRLQQMGFVDVDSNNQPVSFQQTFESKRSDHLACLQAKEEEVRQMFVQRVKQKEN
Dbia_Sep5      ELFRQRRLQQMGFVDVDSNNQPVSFQQTFESKRSDHLACLQAKEEEVRQMFVQRVKQKEN
Dtak_Sep5      ELFRQRRLQQMGFVDVDSNNQPVSFQQTFETKRSDHLACLQAKEEEVRQMFVQRVKQKEN
Dele_Sep5      ELFRQRRLQQMGFVDVDSNNQPVSFQQTFESKRSDHLACLQAKEEEVRQMFVQRVKQKEN
Drho_Sep5      ELFRQRRLQQMGFVDVDSNNQPVSFQQTFESKRSDHLACLQAKEEEVRQMFVQRVKQKEN
Dkik_Sep5      ELFRQRRLQQMGFVDVDSNNQPVSFQQTFESKRTGHLASLQAKEEEVRQMFVQRVKQKEN
Dbip_Sep5      ELFRQRRLQEMGFVDVDSNNQPVSFQKTFESKRSDHLASLQAKEEEVRQMFVQRVKQKEN
Dana_Sep5      ELFRQRRLQEMGFVDVDSNNQPVSFQKTFESKRSDHLASLQAKEEEVRQMFVQRVKQKEN
Dpse_Sep5      ELFRQRRLQQMGFVDVDCNNKPVSFQQTFETKRTNHLACLQAKEEEVRQMFVQRVKQKEN
Dper_Sep5      ELFRQRRLQQMGFVDVDCNNKPVSFQQTFETKRTNHLACLQAKEEEVRQMFVQRVKQKEN
Dwil_Sep5      ELYRQRRLEQMGFVDVDSNNQPVSFQKTFETKRSKHLASLQAKEEEMRQMFIQRVKQKEN
               **:**:**:::** ***.:*:*:***:*** **: *** **:****:****:****:** 

Dmel_Sep2      ELKESEKDLHAKFEKLKRDHAEEKRKLEESRKALEEDYLDFQRRKQQLAT----AHHTLT
Dsim_Sep2      ELKESEKDLHAKFEKLKRDHAEEKRKLEESRKALEEDYLDFQRRKQQLAT----AHHTLT
Dsec_Sep2      ELKESEKDLHAKFEKLKRDHAEEKRKLEESRKALEEDYLDFQRRKQQLAT----AHHTLT
Dyak_Sep2      ELKESEKDLHAKFEKLKRDHAEEKRKLEESRKALEEDYLDFQRRKQQLVT----AHHTLT
Dere_Sep2      ELKESEKDLHAKFEKLKRDHAEEKRKLEESRKALEEDYLDFQRRKQQLAT----AHHTLT
Deug_Sep2      ELKESEKDLHAKFEKLKRDHAEEKRKLEESRKALEEDYLDFQRRKQQLAT----AHHTLT
Dbia_Sep2      ELKESEKDLHAKFEKLKRDHAEEKRKLEESRKALEEDYLDFQRRKQQLAT----AHHTLT
Dtak_Sep2      ELKESEKDLHAKFEKLKRDHAEEKRKLEESRKALEEDYLDFQRRKQQLAT----AHHTLT
Dfic_Sep2      ELKESEKDLHAKFEKLKRDHAEEKRKLEESRKALEEDYLDFQRRKQQLAT----AHHTLT
Dele_Sep2      ELKESEKDLHAKFEKLKRDHAEEKRKLEESRKSLEEDYLDFQRRKQQLAT----AHHTLT
Drho_Sep2      ELKESEKDLHAKFEKLKRDHAEEKRKLEESRKALEEDYLDFQRRKQQLAT----AHHTLT
Dkik_Sep2      ELKESEKDLHAKFEKLKRDHAEEKRKLEESRKALEEDYLDFQRRKQQLAT----AHHTLT
Dbip_Sep2      ELKESEKDLHAKFEKLKRDHAEEKRKLEESRKALEEDYLDFQRRKQQLAS----AHHTLT
Dana_Sep2      ELKESEKDLHAKFEKLKRDHAEEKRKLEESRKALEEDYLDFQRRKQQLAT----AHHTLT
Dpse_Sep2      ELKESEKDLHAKFEKLKRDHAEEKRKLEESRKALEEDYLDFQRRKQQLAS----AHHTLT
Dper_Sep2      ELKESEKDLHAKFEKLKRDHAEEKRKLEESRKALEEDYLDFQRRKQQLAS----AHHTLT
Dwil_Sep2      ELKDSEKDLHAKFEKLKRDHAEEKRKLEESRKALEEDYLDFQRRKQQLAT----AHHTLT
Dmoj_Sep2      ELKDSEKDLHLKFEKLKRDHAEEKRKLEEARKALEEDYLDFQRRKQQLAT----AHHTLT
Dvir_Sep2      ELKDSEKDLHLKFEKLKRDHAEEKRKLEESRKALEEDYLDFQRRKQQLAT----AHHTLT
Dgri_Sep2      ELKDSEKDLHLKFEKLKRDHSEEKRKLEESRKALEEDYLDFQRRKQQLAT----AHHTLT
Dmel_Sep5      ELKDNEKELHTKFDRLKREHLEEKAQLEEARRQLEEDCQELQRRRLQMAN----GSHTLT
Dsim_Sep5      ELKDNEKELHTKFERLKREHLEEKAQLEEARRQLEEDCQELQRRRLQMAN----GSHTLT
Dsec_Sep5      ELKDNEKELHTKFDRLKREHLEEKAQLEEARRQLEEDCQELQRRRLQMAN----GSHTLT
Dyak_Sep5      ELKDNEKELHTKFDRLKREHLEEKAQLEEARRQLEEECQELQRRRLQLAN----GAHTLT
Dere_Sep5      ELKDNEKELHTKFDRLKREHLEEKAQLEEARRQLEEDCQELQRRRLQLAN----GSHTLT
Deug_Sep5      ELKETEKDLHTKFERLKREHLEEKTQLEEARRQLEEECQELQRRRLQLAS----GTHTLT
Dbia_Sep5      ELKDSEKDLHTKFERLKREHIEEKAQLEDARRKLEEDCQELQRRRLQLTN----GTHTLT
Dtak_Sep5      ELKDSEKDLHMKFERLKREHLEEKTQLEDARRQLEEECQELQRRRLQLAN----GTHTLT
Dele_Sep5      ELKDSERDLHIKFERLKREHLDEKAQLEEARRQLEEECQELQKRKLQLAN----GTHTLT
Drho_Sep5      ELKDSEKDLHTKFERLKREHLEEKAQLEEARRQLEEESQELQKRRLQLAN----GTHTLT
Dkik_Sep5      ELKDSEKELHSKFEKLKREHLEEKTKLEEARRLLEEECQELQRRKQQLSNGNGNGNHMLT
Dbip_Sep5      ELKDSEKELHLKFERLKREHLEEKAKLDESRRLLEEECQELQRRRLQMANGNQT------
Dana_Sep5      ELKDSEKELHSKFERLKREHLEEKAKLEESRRLLEEECQELQRRRLQVANGNQT------
Dpse_Sep5      ELKESEKELHTKFECLKREHLEEKARLEETRRLLEEECQELQRRKQQLSNGSSH-LSTLT
Dper_Sep5      ELKESEKELHTKFECLKREHLEEKARLEETRRLLEEECQELQRRKQQLSNGSSH-LSTLT
Dwil_Sep5      ELKDSEKELHLKFEKLKREHLDEKTNLEESRRLLDEECQELQRRKQQFTNGNGQ-MSTLT
               ***:.*::** **: ***:* :** .*:::*: *:*:  ::*:*: *. .          

Dmel_Sep2      LGKSKKK
Dsim_Sep2      LGKSKKK
Dsec_Sep2      LGKSKKK
Dyak_Sep2      LGKSKKK
Dere_Sep2      LGKSKKK
Deug_Sep2      LGKSKKK
Dbia_Sep2      LGKSKKK
Dtak_Sep2      LGKSKKK
Dfic_Sep2      LGKNKKK
Dele_Sep2      LGKSKKK
Drho_Sep2      LGKSKKK
Dkik_Sep2      LGKSKKK
Dbip_Sep2      LGKSKKK
Dana_Sep2      LGKSKKK
Dpse_Sep2      LGKSKKK
Dper_Sep2      LGKSKKK
Dwil_Sep2      LGKNKKK
Dmoj_Sep2      LGKSKKK
Dvir_Sep2      LGKSKKK
Dgri_Sep2      LGKSKKK
Dmel_Sep5      LGRGKKK
Dsim_Sep5      LGRGKKK
Dsec_Sep5      LGRGKKK
Dyak_Sep5      LGRGKKK
Dere_Sep5      LGRGKKK
Deug_Sep5      LGRGKKK
Dbia_Sep5      LGRGKKK
Dtak_Sep5      LGRGKKK
Dele_Sep5      LGRGKKK
Drho_Sep5      LGRGKKK
Dkik_Sep5      LGRGKKK
Dbip_Sep5      LSRGKKK
Dana_Sep5      LSRKKK-
Dpse_Sep5      LGRGKKK
Dper_Sep5      LGRGKKK
Dwil_Sep5      LGRSKKK
               *.: ** 


Trimmed codon alignment of Sep2 and Sep5 coding sequences from Drosophila species:

CLUSTAL W (1.8) multiple sequence alignment


Dmel_Sep2       CTCCGCACCCTGAAGCAGTCCGGTCACGTGGGATTCGACAGCTTGCCTGACCAACTGGTC
Dsim_Sep2       CTCCGCACCCTGAAGCAGTCCGGTCACGTGGGATTCGACAGCTTGCCGGACCAACTAGTC
Dsec_Sep2       CTCCGCACCCTGAAGCAGTCCGGTCACGTGGGATTCGACAGCTTGCCAGACCAACTGGTC
Dyak_Sep2       CTCCGAACCCTGAAGCAGTCCGGTCACGTGGGATTCGACAGCTTGCCGGACCAACTGGTC
Dere_Sep2       CTCCGATCCCTGAAGCAGTCCGGTCACGTGGGATTCGACAGCTTGCCGGACCAACTGGTC
Deug_Sep2       CTCCGCAACCTAAAGCAGTCCGGTCATGTAGGATTCGATAGTTTACCGGACCAATTGGTC
Dbia_Sep2       CTCCGCAACCTGAAGCAGTCCGGCCATGTGGGATTCGACAGCCTGCCGGACCAACTGGTC
Dtak_Sep2       CTCCGCAACCTGAAGCAGTCGGGGCACGTGGGATTCGACAGCCTGCCGGACCAATTGGTC
Dfic_Sep2       CTCCGAAATCTAAAGCAGTCCGGTCATGTGGGATTCGACAGCTTGCCGGACCAATTGGTC
Dele_Sep2       CTCCGCAACCTAAAGCAGTCCGGCCATGTGGGATTCGACAGCCTGCCGGACCAATTGGTC
Drho_Sep2       CTCCGTAATCTGAAGCAGTCTGGCCATGTGGGATTCGACAGCCTCCCGGACCAATTGGTC
Dkik_Sep2       CTCCGCAATCTGAAGCAGTCGGGCCATGTGGGCTTCGACAGCCTGCCGGACCAATTGGTC
Dbip_Sep2       CTACGCACCCTGAAGCAGTCCGGTCATGTCGGCTTCGATAGCCTGCCGGACCAGTTGGTC
Dana_Sep2       CTTCGTACCCTGAAGCAGTCCGGTCATGTCGGCTTCGATAGCCTGCCGGACCAATTGGTC
Dpse_Sep2       CTACGCACTCTGAAGCAATCAGGCCATGTGGGATTCGATAGCCTGCCTGATCAATTGGTC
Dper_Sep2       CTACGCACTCTGAAGCAATCAGGCCATGTGGGATTCGATAGCCTGCCTGATCAATTGGTC
Dwil_Sep2       CTACGCACATTAAAGCAGTCTGGTCATGTCGGCTTTGACAGTTTACCGGATCAATTGGTG
Dmoj_Sep2       CTCCGCACTCTGAAGCAGTCTGGACACGTAGGATTTGACAGTTTGCCCGATCAACTGGTT
Dvir_Sep2       CTACGCACGCTAAAGCAGTCTGGACATGTTGGATTTGACAGTTTGCCCGATCAACTGGTC
Dgri_Sep2       CTACGCACACTAAAGCAATCGGGGCACGTCGGATTCGACAGTTTGCCGGATCAATTGGTT
Dmel_Sep5       CCCAGGCTCCTTCAACTCGGCGGCCACGTGGGGTTCGACACCCTACCGGACCAGCTGGTC
Dsim_Sep5       CCCAGGCTCCTTCAACTTGGCGGACACGTGGGGTTCGACACCCTACCGGACCAGCTGGTC
Dsec_Sep5       CCCAGGCTCCTTCAACTTGGCGGACACGTGGGGTTCGACACCCTACCGGACCAGCTGGTC
Dyak_Sep5       CCCAGGCAGCTTCAATTGGGCGGTCACGTGGGGTTCGACACGCTACCGGACCAGCTGGTC
Dere_Sep5       CCAAGGCAGCTTCAATTGGGCGGTCACGTGGGGTTCGATACTCTACCGGACCAGCTGGTC
Deug_Sep5       CCCAGGCAACTCAAACTGGATGGCCACGTTGGGTTTGACACTCTGCCGGATCAACTGGTC
Dbia_Sep5       CCCAGGCAGCTCCAGCTGGGTGGCCACGTGGGGTTCGACACTCTGCCGGACCAACTGGTA
Dtak_Sep5       CCGAGGCAGCTCCAGCTGGGCGGCCACGTGGGGTTCGACACCCTGCCGGACCAACTGGTC
Dele_Sep5       CCCAGACAGCTCAAACTGGATGGCCACGTGGGATTCGACACGCTGCCCGATCAACTGGTC
Drho_Sep5       CCCAGGCAGCTCCAACTGGGTGGCCACGTCGGATTCGACACACTGCCCGATCAACTGGTC
Dkik_Sep5       CCCCGGCAGCTCCAGCTGGGCGGCCACGTAGGATTCGACACGTTGCCGGACCAACTGGTG
Dbip_Sep5       ATAAGGCAGCTCCAGCTGGGTGGTCACGTAGGATTCGACACCCTACCGGATCAGTTGGTC
Dana_Sep5       ATAAGACAGCTCCAACTGGGTGGACACGTTGGATTTGACACTCTGCCGGATCAGTTGGTC
Dpse_Sep5       CCACGACAACTCCAACTGGGGGGCCATGTGGGCTTCGACACTCTCCCCGATCAATTGGTC
Dper_Sep5       CCACGACAACTCCAACTGGGGGGCCATGTGGGCTTCGACACTCTCCCCGACCAATTGGTC
Dwil_Sep5       CCGAGGCATCTTCAACTCTCTGGCCATGTGGGATTCGATAGCCTCCCTGATCAATTGGTA
                

Dmel_Sep2       AACAAGAGTGTCCAGAATGGATTCGTCTTCAACGTCATGTGTATAGGCGAAACCGGACTG
Dsim_Sep2       AACAAGAGTGTCCAGAATGGATTCGTCTTCAACGTCATGTGTATAGGCGAAACCGGACTG
Dsec_Sep2       AACAAGAGTGTCCAGAATGGATTCGTCTTCAACGTCATGTGTATAGGCGAAACCGGACTG
Dyak_Sep2       AACAAGAGTGTCCAGAATGGATTTGTCTTCAACGTCATGTGTATAGGCGAAACCGGACTG
Dere_Sep2       AACAAGAGTGTCCAGAATGGATTCGTCTTCAACGTCATGTGTATAGGCGAAACTGGACTG
Deug_Sep2       AACAAAAGTGTCCAAAACGGATTCGTCTTCAACGTCATGTGTATAGGCGAAACTGGACTG
Dbia_Sep2       AACAAGAGTGTCCAGAACGGATTCGTCTTCAACGTTATGTGTATAGGCGAAACTGGACTG
Dtak_Sep2       AACAAGAGTGTCCAGAACGGATTCGTCTTCAACGTCATGTGTATAGGCGAAACGGGTCTG
Dfic_Sep2       AACAAGAGTGTCCAGAATGGATTCGTCTTTAACGTCATGTGTATAGGCGAGACCGGATTG
Dele_Sep2       AACAAGAGTGTCCAGAATGGATTCGTCTTCAACGTCATGTGTATAGGCGAGACCGGATTG
Drho_Sep2       AACAAGAGTGTCCAGAACGGATTCGTCTTTAACGTCATGTGTATAGGCGAGACGGGACTG
Dkik_Sep2       AACAAGAGTGTGCAGAATGGATTTGTCTTCAACGTCATGTGCATAGGCGAGACCGGACTG
Dbip_Sep2       AATAAGAGCGTGCAGAACGGATTCGTCTTTAACGTCATGTGTATAGGCGAGACCGGACTG
Dana_Sep2       AATAAGAGCGTGCAGAACGGATTCGTTTTTAACGTCATGTGTATAGGCGAGACTGGACTG
Dpse_Sep2       AACAAGAGCGTTCAGAACGGATTCGTTTTCAACGTCATGTGTATAGGCGAGACTGGTCTT
Dper_Sep2       AACAAGAGCGTTCAGAACGGATTCGTTTTCAACGTCATGTGTATAGGCGAGACTGGTCTT
Dwil_Sep2       AACAAGAGCGTGCAAGGCGGATTTGTCTTTAACGTCATGTGTATAGGCGAGACGGGCCTG
Dmoj_Sep2       AATAAAAGCGTACAAAATGGATTCGTTTTCAACGTTATGTGTATAGGCGAGACGGGTCTG
Dvir_Sep2       AATAAAAGCGTGCAAAACGGATTCGTTTTCAACGTTATGTGCATAGGCGAGACGGGTCTG
Dgri_Sep2       AATAAAAGCGTACAAAACGGATTCGTTTTCAACGTCATGTGTATTGGCGAAACGGGTCTT
Dmel_Sep5       AACAAGAGCGTCCAGAATGGCTTTAGCTTCAATATCCTATGCATCGGCGAGACCGCTCTC
Dsim_Sep5       AACAAGAGCGTCCAGAACGGCTTTAGCTTCAACATCCTGTGCATCGGCGAGACCGCTCTC
Dsec_Sep5       AACAAGAGCGTCCAGAACGGCTTTAGCTTCAACATCCTGTGCATCGGCGAGACCGCTCTC
Dyak_Sep5       AACAAGAGCGTCCAGAATGGGTTTAACTTCAACATTCTGTGCATCGGCGAGACTGCACTC
Dere_Sep5       AACAAGAGCGTCCAGAATGGCTTTAGCTTCAACATCCTGTGCATCGGCGAGACCGCTCTC
Deug_Sep5       AACAAAAGCGTTCAGAACGGCTTTAGTTTCAACATCCTTTGCATTGGGGAAACTGCTCTC
Dbia_Sep5       AACAAGAGCGTCCAGAACGGTTTCAGCTTCAATATCTTGTGCATTGGAGAGACGGCTCTC
Dtak_Sep5       AACAAGAGCGTCCAGAACGGTTTCAGCTTCAATATCCTGTGCATCGGCGAGACGGCTCTC
Dele_Sep5       AACAAGAGCGTGCAGAATGGCTTCAGCTTCAACATCCTGTGCATCGGGGAGACGGCCCTC
Drho_Sep5       AACAAGAGTGTGCAGAACGGCTTCAGCTTCAACATCCTGTGCATCGGGGAAACGGCCCTC
Dkik_Sep5       AACAAGAGCGTGCAGAACGGCTTCGGCTTCAACATCCTGTGCATCGGGGAGACGGCTCTG
Dbip_Sep5       AACAAGAGCGTCCAAAATGGCTTTGCATTTAACATCCTGTGCATTGGGGAGACGGCCATC
Dana_Sep5       AACAAGAGTGTCCAAAATGGCTTTGCATTTAACATCCTGTGCATTGGGGAGACGGCCATC
Dpse_Sep5       AATAAAAGCGTGCAGAATGGCTTCAGCTTCAACATCATGTGTATTGGCGAAACGGCGCTG
Dper_Sep5       AATAAAAGCGTGCAGAATGGCTTCAGCTTCAACATCATGTGTATTGGCGAAACGGCGCTG
Dwil_Sep5       AATAAAAGTGTACAGAACGGCTTTCACTTCAATATTATGTGCATTGGTGAGACTGCTTTG
                

Dmel_Sep2       GGCAAGTCGACGCTGATGGACACGCTGTTCAACACCAGCTTCGAGTCCACGCCGAGTCCC
Dsim_Sep2       GGCAAGTCGACGCTGATGGACACGCTGTTCAACACCAGCTTCGAGTCCACGCCGAGTCCC
Dsec_Sep2       GGCAAGTCGACGCTGATGGACACGCTGTTCAACACCAGCTTCGAGTCCACGCCGAGTCCC
Dyak_Sep2       GGCAAATCCACGCTGATGGACACGTTGTTCAACACCAGCTTCGAGTCCACACCGAGTCCC
Dere_Sep2       GGCAAATCGACGCTGATGGACACGTTGTTCAACACCAGCTTCGAGTCCACACCGAGCCCC
Deug_Sep2       GGAAAATCGACGCTGATGGACACTCTGTTCAACACCAGTTTCGAGTCTACGCCAAGTCCC
Dbia_Sep2       GGCAAGTCGACGCTGATGGACACGCTGTTCAACACCAGCTTCGAGTCCACACCGAGTCCC
Dtak_Sep2       GGCAAGTCTACCCTGATGGACACGCTGTTCAACACCAGCTTCGAGTCCACGCCGAGTCCC
Dfic_Sep2       GGCAAGTCCACTTTGATGGACACGCTTTTCAACACCAGTTTCGAGTCCACGCCGAGTCCC
Dele_Sep2       GGCAAGTCGACGCTGATGGACACGCTGTTCAACACCAGCTTCGAGTCCACGCCAAGTCCC
Drho_Sep2       GGCAAGTCGACGCTTATGGACACGCTGTTTAATACGAGCTTCGAGTCCACGCCAAGTCCC
Dkik_Sep2       GGCAAGTCGACGCTGATGGACACGCTGTTCAACACCAGCTTCGAGTCCACGCCAAGCCCC
Dbip_Sep2       GGCAAGTCGACGTTGATGGACACGCTCTTCAACACCAGCTTCGAGTCGACGCCGAGCCCC
Dana_Sep2       GGCAAGTCGACGTTGATGGACACGCTGTTCAACACCAGCTTCGAGTCGACGCCGAGCCCC
Dpse_Sep2       GGCAAATCCACACTGATGGACACGCTCTTTAACACGAGCTTTGAGTCGACGCCAAGCCCC
Dper_Sep2       GGCAAATCCACACTGATGGACACGCTCTTTAACACGAGCTTTGAGTCGACGCCAAGCCCC
Dwil_Sep2       GGCAAATCCACATTGATGGATACCCTCTTCAACACCAGTTTCGAATCCACGCCAAGCCCC
Dmoj_Sep2       GGTAAATCAACATTGATGGACACGCTGTTCAACACTAGTTTCGAGTCGACACCGAGCCCC
Dvir_Sep2       GGCAAATCCACATTGATGGACACACTGTTTAACACCAGTTTCGAGTCGACGCCGAGTCCC
Dgri_Sep2       GGAAAATCGACGTTGATGGATACACTGTTCAACACTAGTTTCGAGTCGACGCCGAGTCCA
Dmel_Sep5       GGGAAATCCACTCTCATGGACACACTGTTCAATACCAGTTTTGGATCTACACCGAGCCCG
Dsim_Sep5       GGAAAATCCACTCTCATGGACACACTGTTCAATACCAGCTTTGGATCCACACCGAGCCCG
Dsec_Sep5       GGAAAATCCACTCTCATGGACACACTGTTCAATACCAGCTTTGGATCCACACCGAGCCCG
Dyak_Sep5       GGGAAATCCACGCTCATGGACACACTTTTCAATACCAACTTTGGATCCACACCGAGCCCG
Dere_Sep5       GGGAAATCCACCCTCATGGACACATTGTTCAATACCAGCTTTGGATCCACACCGAGCCCG
Deug_Sep5       GGGAAATCAACTCTAATGGACACGCTCTTTAATACCAGTTTTGGGTCCGTGTGCAGTCCC
Dbia_Sep5       GGCAAATCCACGCTCATGGACACGCTGTTCAACACCAGCTTTGGGTCCTCCCCCAGTCCG
Dtak_Sep5       GGCAAATCGACGCTCATGGACACGCTGTTCAACACCAGCTTTGGGTCCACGCCCAGTCCG
Dele_Sep5       GGGAAATCGACGCTCATGGACACGCTCTTCAACACCAGCTTTGGGGCCACGCCCAGTCCG
Drho_Sep5       GGGAAATCCACGCTCATGGACACCCTCTTCAACACCAGCTTTGGGGCCACGCCCAGTCCG
Dkik_Sep5       GGAAAGTCCACGCTGATGGACACCCTGTTCAACACGAGCTTTGGAGCCACGCCTAGTACG
Dbip_Sep5       GGGAAATCGACTCTCATGGACACGCTCTTCAACACAAACTTTGGTTCGACTCCCAGTCCC
Dana_Sep5       GGAAAATCGACCCTCATGGACACACTTTTCAACACGAATTTTGGTTCGACTCCGAGTCCC
Dpse_Sep5       GGAAAGTCAACTTTGATGGACACCTTGTTCAACACCAGCTTTGGGTCGGCGCCCAGCACC
Dper_Sep5       GGAAAGTCAACCTTGATGGACACCTTGTTCAACACCAGCTTTGGGTCGGCGCCCAGCACC
Dwil_Sep5       GGCAAGTCCACACTGATGGATACCCTTTTCAACACCAACTTCGATTGTACATCAAGCGCC
                

Dmel_Sep2       CACACTTTGCCGAGCGTCAAGTTGAAGGCACACACCTACGAGCTGCAGGAGAGCAATGTG
Dsim_Sep2       CACACTTTGCCTAGCGTCAAGTTGAAGGCACACACCTACGAGTTGCAGGAGAGCAATGTG
Dsec_Sep2       CACACTTTGCCCAGCGTCAAGTTGAAGGCACACACCTACGAGCTGCAGGAGAGCAATGTG
Dyak_Sep2       CACACCTTGCCCAGCGTCAAGTTAAAGGCACACACCTACGAGCTGCAGGAGAGCAATGTG
Dere_Sep2       CACACTTTGCCCAGCGTCAAGTTGAAGGCCCACACCTACGAGCTGCAGGAGAGCAATGTG
Deug_Sep2       CATACCCTGCCCAGTGTCAAGTTAAAGGCACACACCTACGAACTGCAGGAAAGCAACGTG
Dbia_Sep2       CATACCCTGCCCAGCGTCAAGTTGAAGGCTCACACCTACGAGCTGCAGGAGAGCAATGTG
Dtak_Sep2       CATACGCTGCCCAGCGTCAAGTTGAAGGCGCACACCTACGAGCTGCAGGAGAGCAATGTG
Dfic_Sep2       CACACTTTGCCCAGCGTCAAGTTGAAGGCCCACACCTATGAGCTGCAGGAGAGCAACGTG
Dele_Sep2       CACACTCTGCCCAGCGTCAAGTTAAAGGCACACACCTACGAGCTACAGGAGAGCAATGTG
Drho_Sep2       CACACGCTGCCCAGCGTAAAGTTGAAGGCACACACCTATGAGCTACAGGAGAGCAATGTG
Dkik_Sep2       CACACCCTGCCCAGCGTCAAGTTGAAGGCGCACACATACGAGCTGCAAGAGAGCAACGTG
Dbip_Sep2       CACACCCTGCCCAGCGTCAAGTTGAAGGCGCACACCTACGAGCTGCAGGAGAGCAACGTG
Dana_Sep2       CACACCCTGCCCAGCGTCAAGTTGAAGGCGCACACCTACGAGCTGCAGGAGAGCAACGTG
Dpse_Sep2       CACACCCTGCCCAGCGTTAAGTTGAAGGCCCACACGTACGAGCTGCAGGAGAGCAATGTG
Dper_Sep2       CACACCCTGCCCAGCGTTAAGTTGAAGGCCCACACGTACGAGCTGCAGGAGAGCAATGTG
Dwil_Sep2       CACACCTTGCCCAGCGTTAAATTGAAGGCCCACACTTATGAATTGCAGGAGAGCAATGTT
Dmoj_Sep2       CATACGCTGCCTAGCGTTAAATTGAAGGCCCACACTTATGAGCTGCAGGAGAGCAATGTG
Dvir_Sep2       CATACGCTGCCCAGCGTTAAATTGAAGGCCCACACATATGAGCTGCAAGAGAGCAATGTG
Dgri_Sep2       CATACACTGCCCAGCGTCAAATTGAAGGCACACACATACGAGCTACAGGAGAGCAATGTG
Dmel_Sep5       CACAACCTGCCCAATGTGAAGCTGAAGGCAAATACATACGAGCTGCAGGAGAGCAACGTC
Dsim_Sep5       CACAGCCTGCCCAATGTGAAGCTGAAGGCAAATACGTACGAGCTGCAGGAGAGCAACGTC
Dsec_Sep5       CACAGCCTGCCCAATGTGAAGCTGAAGGCAAATACATACGAGCTGCAGGAGAGCAATGTG
Dyak_Sep5       CACAGCCTACCCAATGTGAAGCTGAAGGCAAATACCTACGAGCTGCAGGAGAGCAACGTC
Dere_Sep5       CACAGCCTGCCCAATGTGAAGCTGAAGGCAAATACCTACGAGCTGCAGGAGAGCAACGTC
Deug_Sep5       CACAGCTTACCCAACGTGAAGCTGAAGGCGAGCACATACGAACTTCAGGAGAGTAACGTC
Dbia_Sep5       CATAGCCTTCCCAACGTTAAGCTGAAGGCATGCACCTACGAACTTCAAGAGAGTAGCGTC
Dtak_Sep5       CACAACCTGCCCAATGTGAAGCTGAAGGCAAACACCTACGAGCTGCAGGAGAGCAGCGTC
Dele_Sep5       CACTGCCTGCCCAATGTGAAGCTGCGGGCGAACACCTACGAGCTACAGGAGAGCAATGTC
Drho_Sep5       CACAGCCTGCCCAATGTGAAACTTAGGGCCAACACCTATGAACTGCAGGAGAGCAATGTC
Dkik_Sep5       CATAACCTGCCCAACGTGAAGCTAAAGGCGCAGACCTATGAGCTGCAGGAGAGCAGCGTG
Dbip_Sep5       CACAACCTGCCCAGTGTGAAGCTCATGGCTCACACATACGAGTTGCAGGAGAGCAATGTG
Dana_Sep5       CACAACCTGCCCAATGTGAAGCTCATGGCCCACACTTACGAGCTACAGGAGAGCAACGTG
Dpse_Sep5       CACAACCTGCCCAATGTCAAGTTGAAGGCCCACACCTACGAACTGCAGGAGAGCAACGTT
Dper_Sep5       CACAACCTGCCCAATGTCAAGTTGAAGGCCCACACCTACGAACTGCAGGAGAGCAACGTT
Dwil_Sep5       CACAATTTACCCAATGTAAAGCTGAAGGCTCAGACGTACGAAATAACTGAAAGCAATGTC
                

Dmel_Sep2       CGACTCAAGCTCACCATCTGCGACACGGTTGGCTACGGCGATCAGATCAACAAGGACGAC
Dsim_Sep2       CGACTCAAACTGACCATCTGCGACACGGTTGGCTACGGCGATCAGATCAACAAGGACGAC
Dsec_Sep2       CGACTCAAGCTGACCATCTGCGACACGGTGGGCTACGGCGATCAGATCAACAAGGACGAC
Dyak_Sep2       CGACTCAAGCTGACCATATGTGACACGGTGGGCTACGGCGATCAGATTAACAAGGACGAC
Dere_Sep2       CGACTAAAGCTGACTATCTGTGACACGGTGGGCTACGGCGATCAGATCAACAAGGACGAC
Deug_Sep2       CGGCTCAAGTTGACCATTTGCGATACGGTGGGCTATGGCGACCAGATCAACAAGGACGAT
Dbia_Sep2       CGGCTCAAGCTGACCATCTGCGACACGGTGGGCTATGGCGACCAGATCAACAAGGACGAC
Dtak_Sep2       CGGCTCAAGCTGACCATCTGCGACACCGTCGGCTACGGCGACCAGATCAACAAGGACGAC
Dfic_Sep2       CGGCTCAAGCTTACCATTTGCGACACGGTTGGCTATGGCGATCAGATCAATAAGGACGAC
Dele_Sep2       CGGCTCAAGCTGACCATTTGCGACACGGTGGGCTATGGCGACCAGATCAACAAGGACGAC
Drho_Sep2       CGGCTCAAGCTGACCATTTGCGACACAGTGGGCTATGGCGACCAGATCAACAAGGACGAC
Dkik_Sep2       CGGCTAAAGCTGACCATCTGCGACACGGTGGGCTATGGCGATCAGATCAACAAGGACGAC
Dbip_Sep2       CGGCTCAAGCTGACTATCTGCGACACCGTGGGCTACGGGGACCAGATCAACAAGGACGAT
Dana_Sep2       CGGCTCAAGCTGACTATCTGCGACACGGTGGGATATGGCGACCAAATCAACAAGGACGAT
Dpse_Sep2       CGGCTCAAGCTGACAATTTGCGACACAGTGGGCTATGGGGATCAGATCAACAAAGACGAT
Dper_Sep2       CGGCTCAAGCTGACAATTTGCGATACCGTGGGCTATGGGGATCAGATCAACAAAGACGAT
Dwil_Sep2       CGCTTAAAGCTTACCATTTGCGATACGGTTGGCTATGGCGATCAAATCAACAAGGACGAT
Dmoj_Sep2       CGGCTAAAGCTGACGATTTGCGATACGGTCGGATATGGCGACCAAATCAATAAGGACGAT
Dvir_Sep2       CGACTCAAGCTGACGATCTGCGATACTGTTGGCTATGGCGACCAAATCAACAAGGACGAT
Dgri_Sep2       CGATTGAAGCTAACGATTTGCGATACGGTCGGATATGGCGATCAGATCAACAAGGACGAT
Dmel_Sep5       CGCCTGAAGCTGACCGTCTGTGACACGATCGGATACGGAGATCAGGTTAATAAAGCGGAC
Dsim_Sep5       CGCCTGAAGCTGACCGTCTGTGACACGATCGGATACGGCGACCAGGTTAATAAAGCGGAC
Dsec_Sep5       CGCCTGAAGCTGACCGTCTGTGACACGATCGGATACGGCGACCAGGTTAATAAAGCGGAC
Dyak_Sep5       CGCTTGAAGCTGACCGTTTGTGACACGATCGGATACGGCGATCAGGTTAATAAAGCGGAC
Dere_Sep5       CGCTTGAAACTGACCGTTTGTGATACGATCGGATACGGCGATCAGGTTAATAAAGCGGAC
Deug_Sep5       CGCCTAAAACTGACCATATGCGACACGATCGGATACGGGGATCAGGTGAACAAGGGAGAC
Dbia_Sep5       CGCCTGAAGCTTACCGTATGCGACACAATCGGATACGGGGACCAGGTGAACAAGGCTGAT
Dtak_Sep5       CGCCTGAAGCTCACCGTCTGCGATACGATCGGCTACGGGGATCAGGTGAACAAGGGCGAT
Dele_Sep5       CGGCTGAAGCTAACCATTTGCGACACCATTGGATACGGGGATCAGGTGAATAAGGCGGAC
Drho_Sep5       CGTCTGAAGCTTACCGTCTGCGACACGATCGGATACGGCGACCAGGTTAACAAGGCGGAC
Dkik_Sep5       CGGCTGAAGCTGACCATCTGTGACACGATCGGATACGGCGACCAGGTCAACAAGGCGGAC
Dbip_Sep5       CACCTCAAACTAACCATTTGCGACACCATCGGATACGGCGACCAAGTAAACAAAGCCGAC
Dana_Sep5       CGGCTGAAGCTTACCATTTGCGACACCATCGGATACGGCGACCAAGTAAACAAAGCCGAC
Dpse_Sep5       CGGCTGAAGCTGACAATTTGCGACACGATTGGTTACGGCGACCAGGTTAACAAGGAGGAC
Dper_Sep5       CGGCTGAAGCTAACAATTTGCGACACGATTGGTTACGGCGACCAGGTTAACAAGGAGGAC
Dwil_Sep5       AATTTGAAGCTGACCATATGCGATACCATTGGCTACGGTGACCAGGTGAACAGGGCCAAC
                

Dmel_Sep2       TCGTTCAAGGCGGTGGTGGACTACATCGACGCACAGTTCGAGAACTATCTGCAGGAGGAG
Dsim_Sep2       TCGTTCAAGGCGGTGGTGGACTACATCGACGCACAGTTCGAGAACTATCTGCAGGAGGAG
Dsec_Sep2       TCGTTCAAGGCGGTGGTGGACTACATCGACGCACAGTTCGAGAACTATCTGCAGGAGGAG
Dyak_Sep2       TCGTTTAAGGCGGTGGTGGACTACATCGATGCACAGTTCGAGAACTATCTCCAGGAGGAG
Dere_Sep2       TCGTTCAAGGCGGTGGTGGACTACATCGACGCACAGTTCGAGAACTATCTTCAGGAGGAG
Deug_Sep2       TCTTTCAAGGCGGTAGTGGACTACATTGATGCCCAGTTCGAGAACTATCTGCAGGAAGAG
Dbia_Sep2       TCGTTCAAGGCGGTGGTGGACTACATTGACGCCCAGTTCGAGAACTATCTGCAGGAGGAG
Dtak_Sep2       TCGTTCAAGGCGGTGGTGGACTACATAGACGCCCAGTTCGAGAACTATCTGCAGGAGGAG
Dfic_Sep2       TCGTTTAAGGCGGTGGTCGACTACATCGACGCCCAGTTCGAGAACTATCTACAAGAGGAG
Dele_Sep2       TCGTTCAAGGCAGTGGTGGACTACATCGACGCCCAGTTCGAGAACTATCTACAGGAGGAG
Drho_Sep2       TCGTTCAAGGCGGTGGTGGACTACATCGATGCCCAATTCGAGAACTATCTGCAGGAAGAG
Dkik_Sep2       TCGTTCAAGGCGGTGGTGGACTACATCGACGCCCAGTTTGAGAACTATCTGCAGGAGGAG
Dbip_Sep2       TCGTTCAAGGCAGTGGTGGACTACATCGACGCCCAATTCGAGAACTACTTGCAGGAAGAG
Dana_Sep2       TCCTTCAAGGCGGTGGTGGACTACATCGACGCCCAGTTCGAGAACTACTTGCAGGAGGAG
Dpse_Sep2       TCGTTCAAGGCGGTCGTCGACTACATCGATGCCCAGTTCGAGAACTATCTGCAGGAGGAG
Dper_Sep2       TCGTTCAAGGCGGTCGTCGACTACATCGATGCCCAGTTCGAGAACTATCTGCAGGAGGAG
Dwil_Sep2       TCATTCAAAGCAGTGGTGGACTATATTGATGCTCAATTCGAGAATTATTTGCAAGAGGAG
Dmoj_Sep2       TCATTTAAGGCTGTCGTCGACTACATTGATGCTCAGTTTGAGAATTATTTGCAGGAGGAA
Dvir_Sep2       TCATTTAAGGCTGTTGTCGACTATATTGATGCCCAGTTCGAGAATTATTTGCAGGAGGAG
Dgri_Sep2       TCATTCAAGGCCGTGGTCGATTATATTGATGCACAGTTCGAGAACTATTTACAAGAGGAG
Dmel_Sep5       AGCTACAAGGCTTTGGTGGAGTACGTGGACAGCCAGTTTGAAGCGTATTTGCAGGAAGAG
Dsim_Sep5       AGCTACAAGGCTTTGGTGGAGTACGTGGACAGCCAGTTCGAAGCGTATTTGCAGGAAGAG
Dsec_Sep5       AGCTACAAGGCTTTGGTGGAGTACGTGGACAGCCAGTTCGAAGCGTATTTGCAGGAAGAG
Dyak_Sep5       AGCTACAAGGCTTTGGTGGAGTACATAGACAGCCAGTTCGAAGCGTATTTGCAGGAAGAG
Dere_Sep5       AGCTACAAGGCTTTGGTGGAGTACGTCGACAGCCAGTTCGAAGCGTATTTGCAGGAAGAA
Deug_Sep5       AGCTACAAGGCTCTGCTGGAGTATGTGGATAGCCAGTTCGAGGCGTATTTGCAGGAGGAG
Dbia_Sep5       AGCTATAAGGCTCTTGTGGAGTATGTTGACAGTCAGTTTGAAGCGTATCTGCAGGAGGAG
Dtak_Sep5       AGCTACAAGGCCCTGGTGGAGTACGTGGACAGCCAGTTCGAGGCGTACCTGCAGGAGGAG
Dele_Sep5       AGCTACAAGGCCCTGGTGGAGTACGTGGACAGCCAGTTCGAGGCGTATCTGCAGGAGGAG
Drho_Sep5       AGCTACAAGGCTCTGGTGGAGTACGTGGACAGCCAGTTCGAGGCTTATCTGCAGGAGGAG
Dkik_Sep5       AGCTACAAGGCGCTCGTGGAGTACGTCGACTGCCAGTTCGAGGCGTACCTGCAGGAGGAG
Dbip_Sep5       AGCTATAAGGCTCTCGTGGAGTACGTGGATAGTAAGTTCGAGGCGTACTTGCAGGAGGAG
Dana_Sep5       AGCTACAAGGCTCTCGTGGATTACGTGGACAGTAAGTTCGAGGCTTACCTGCAGGAGGAG
Dpse_Sep5       TCGTACAAGGCGCTCGTCGAATATGTAGACTCACAGTTTGAGTCCTACTTGCAGGAGGAG
Dper_Sep5       TCGTACAAGGCGCTCGTCGAATATGTAGACTCACAGTTTGAGTCCTACTTGCAGGAGGAG
Dwil_Sep5       TCGCACAAAGCTTTGGTGGACTATGTGGATGCCCAGTTTGAGGCTTACCTGCAAGAAGAA
                

Dmel_Sep2       CTGAAGATCAAGCGATCGCTGGTGACATGCCACGACAGCCGCATCCACATCTGCCTCTAC
Dsim_Sep2       TTGAAGATCAAGCGATCGCTGGTGTCATGCCACGACAGCCGCATCCACATCTGCCTCTAC
Dsec_Sep2       CTGAAGATCAAGCGATCGCTGGTGACATGCCACGACAGTCGCATTCACATCTGCCTCTAC
Dyak_Sep2       CTGAAGATCAAGCGATCGCTGGTGTCATGTCACGACAGCCGCATCCACATCTGCCTCTAC
Dere_Sep2       CTAAAGATCAAGCGATCGCTGGTGACATGTCACGATAGCCGCATCCACATCTGCCTCTAC
Deug_Sep2       CTTAAAATTAAGCGATCACTAGTGACATGCCACGACAGCCGCATCCACATCTGCCTGTAC
Dbia_Sep2       CTGAAGATCAAGCGATCGCTGGTGACGTGCCACGACAGCCGCATCCACATCTGCCTGTAC
Dtak_Sep2       CTGAAGATCAAGCGATCGCTGGTCACGTGCCACGACAGCCGCATCCACATCTGCCTGTAC
Dfic_Sep2       CTGAAGATCAAGCGATCTCTGGTCACATGCCATGACAGCCGCATCCACATCTGCCTGTAC
Dele_Sep2       CTAAAAATCAAGCGATCGCTGGTGACGTGCCACGACAGTCGCATTCACATTTGCCTGTAC
Drho_Sep2       CTGAAGATCAAGCGATCGCTGGTTTCGTGCCACGACAGCCGCATCCACATCTGCCTGTAC
Dkik_Sep2       CTGAAGATCAAGCGCTCGTTGGTCACGTGCCACGACAGTCGCATCCACATCTGCCTGTAC
Dbip_Sep2       CTGAAGATCAAGCGCTCGCTGGTCACGTGCCATGACAGCCGCATCCACATCTGTCTGTAC
Dana_Sep2       CTGAAGATCAAGCGCTCGCTGGTCACGTGCCATGACAGTCGCATCCACATCTGTCTGTAC
Dpse_Sep2       CTAAAAATCAAACGTTCGCTGGTCACATGCCACGACAGTCGCATCCATATATGCCTCTAC
Dper_Sep2       CTAAAAATCAAACGTTCGCTGGTCACATGCCACGACAGTCGCATCCATATATGCCTCTAC
Dwil_Sep2       CTGAAGATAAAGCGTTCATTGGTCACCTGCCATGATAGTCGCATTCATATCTGTTTGTAT
Dmoj_Sep2       CTGAAAATTAAGCGCTCCCTTGTGACGTGCCATGACAGTCGCATACATATTTGTCTGTAC
Dvir_Sep2       CTTAAAATTAAACGCTCCCTTGTCACGTGCCATGACAGTCGCATACACATTTGTCTGTAC
Dgri_Sep2       CTGAAAATCAAGCGATCCTTGGTCACATGCCACGATAGTCGCATCCACATTTGTCTCTAC
Dmel_Sep5       CTCAAGATCCAGCGAGCGATGGCCAGTGCTCATGATGGACGCGTTCACGCCTGCCTGTAC
Dsim_Sep5       CTCAAGATCCAGCGGGCGATGGCCAGTGCTCATGATGGACGCGTTCACGCCTGCCTGTAC
Dsec_Sep5       CTCAAGATCCAGCGGGCGATGGCCAGTGCTCATGATGGACGCGTTCACGCCTGCCTGTAC
Dyak_Sep5       CTCAAGATTCAGCGGACGATGGCCAGTGCTCATGATGGACGCGTTCACGCCTGCCTGTAC
Dere_Sep5       CTTAAGATACAGCGGGCGATGGCCAGTGCTCATGATGGACGCGTTCACGCCTGCCTGTAC
Deug_Sep5       CTGAAGATCCAACGCGCAATGTCTAGTGCTCATGATGGACGCGTCCATGCCTGCTTGTAC
Dbia_Sep5       CTTAAAATCCAGCGTGCGATGGCCAGTGCCCACGATGGACGTGTGCACGCCTGCCTGTAC
Dtak_Sep5       CTCAAGATCCAGCGCACCATGGCCAGTGCGCATGATGGTCGCGTGCACGCCTGCCTGTAC
Dele_Sep5       CTCAAGATCCAACGCACGATGGCCAGTGCCCACGATGGTCGCGTCCACGCCTGTCTCTAC
Drho_Sep5       CTCAAGATCCAGCGCACGATGGCAAGTGCCCACGATGGACGCGTCCACGCCTGCCTGTAC
Dkik_Sep5       CTCAAGATCCAGCGGTCCATGGCCAGCGCTCACGATAGCCGCGTCCATGCCTGCCTCTAC
Dbip_Sep5       CTCAAGATCCAGCGTTCAATAGGCACTGCTCACGACGGACGCGTCCACGCTTGCCTCTAC
Dana_Sep5       CTCAAGATCCAGCGGTCAATAGGCACTGCTCACGACGGACGCGTCCACGCTTGCCTCTAC
Dpse_Sep5       CTCAAGATCCAGCGATCGATGGCCACCGCCCATGACGGGCGCGTCCACGTCTGTCTCTAC
Dper_Sep5       CTCAAGATCCAGCGATCGATGGCCACCGCCCATGACGGGCGCGTCCACGTCTGTCTCTAC
Dwil_Sep5       CTTAAAATCAAGCGTCAAATGGCCACCAATCATGACAGCCGTGTACATGTGTGCCTCTAT
                

Dmel_Sep2       TTTATTTGCCCCACTGGGCACGGCCTCAAATCGCTGGACCTGGTGTGCATGAAGAAGCTG
Dsim_Sep2       TTCATCTGCCCCACCGGGCACGGCCTCAAATCGCTGGACCTGGTGTGCATGAAGAAGCTG
Dsec_Sep2       TTCATCTGCCCCACTGGGCACGGCCTCAAATCGCTGGACCTGGTGTGCATGAAGAAGCTG
Dyak_Sep2       TTCATCTGCCCCACTGGGCACGGCCTCAAATCGTTGGATCTGGTGTGCATGAAGAAGCTG
Dere_Sep2       TTCATCTGCCCCACTGGGCATGGCCTCAAATCGCTGGACCTGGTGTGCATGAAGAAGCTG
Deug_Sep2       TTCATATGCCCCACTGGGCACGGCCTCAAGTCGCTGGATCTGGTGTGTATGAAGAAGCTA
Dbia_Sep2       TTCATCTGCCCCACTGGCCACGGCCTCAAGTCGCTGGACCTGGTGTGCATGAAGAAGCTG
Dtak_Sep2       TTCATCTGCCCCACGGGGCATGGCCTCAAGTCGCTGGATCTGGTGTGCATGAAGAAGCTG
Dfic_Sep2       TTTATCTGCCCCACCGGGCACGGGCTTAAGTCACTGGACCTGGTGTGCATGAAGAAGCTG
Dele_Sep2       TTTATCTGCCCCACCGGGCATGGCCTCAAGTCCCTGGATCTGGTGTGCATGAAGAAGCTG
Drho_Sep2       TTCATCTGCCCCACCGGGCACGGCCTCAAGTCGCTGGATCTAGTGTGCATGAAGAAGTTG
Dkik_Sep2       TTCATCTGCCCGACGGGACACGGCCTCAAGTCGCTGGATCTGGTGTGCATGAAGAAGCTG
Dbip_Sep2       TTCATCTGCCCCACGGGCCACGGACTCAAGTCGCTGGATCTGGTGTGCATGAAAAAGCTG
Dana_Sep2       TTCATCTGCCCCACGGGCCATGGACTCAAGTCTCTGGATCTGGTGTGCATGAAAAAGCTG
Dpse_Sep2       TTCATCTGTCCGACGGGCCATGGCCTCAAGTCGCTGGACTTGGTGTGCATGAAGAAGCTG
Dper_Sep2       TTCATTTGTCCGACGGGCCATGGCCTCAAGTCGCTGGACTTGGTGTGCATGAAGAAGCTG
Dwil_Sep2       TTCATCTGTCCCACGGGTCATGGGCTAAAATCTCTGGATTTGGTGTGCATGAAGAAGTTG
Dmoj_Sep2       TTCATATGTCCGACGGGACACGGACTGAAGTCCTTGGATCTGGTCTGCATGAAGAAGCTA
Dvir_Sep2       TTCATCTGTCCGACTGGACATGGTCTGAAGTCGTTGGATTTAGTCTGCATGAAAAAACTG
Dgri_Sep2       TTCATTTGTCCGACGGGGCACGGTTTGAAATCGCTGGATTTGGTGTGCATGAAGAAACTG
Dmel_Sep5       TTCATCTGTCCCACGGGCCATGGTCTGAAAGCTATGGATTTGGTGTGCATGAAGCAGCTT
Dsim_Sep5       TTCATATGTCCCACGGGTCATGGTCTGAAAGCTATGGATTTGGTGTGCATGAAGCAGCTT
Dsec_Sep5       TTCATATGTCCCACGGGTCATGGTCTGAAAGCTATGGATTTGGTGTGCATGAAGCAGCTT
Dyak_Sep5       TTCATCTGCCCCACGGGCCATGGTCTGAAAGCTATGGATTTGGTGTGCATGAAGCAACTG
Dere_Sep5       TTTATCTGTCCTACGGGCCATGGTCTCAAAGCTATGGATTTGGTGTGCATGAAGCAACTG
Deug_Sep5       TTCATTTGCCCCACTGGTCATGGACTGAAAGCAATGGATTTGGTGTGCATGAAGCAGCTG
Dbia_Sep5       TTTATATGCCCCACTGGTCATGGACTGAAAGCCATGGACTTGGTGTGCATGAAACAACTG
Dtak_Sep5       TTCATCTGCCCCACTGGCCACGGACTGAAGGCCATGGATTTGGTGTGCATGAAGCAGCTG
Dele_Sep5       TTCATCTGTCCCACTGGCCACGGACTGAAAGCCATGGATCTGGAGTGCATGAAGCAGCTG
Drho_Sep5       TTCATTTGTCCCACTGGCCATGGCCTGAAAGCCATGGATCTGGTGTGCATGAAGCAGCTG
Dkik_Sep5       TTCATCTGTCCCACGGGGCACGGGCTAAAGGCCATGGATTTGGCATGCATGAAGCAGCTG
Dbip_Sep5       TTCATCTGCCCCACTGGTCATGGCCTTAAAGCCGTGGACCTGGTGTGCATGAAGCAGTTA
Dana_Sep5       TTCATCTGCCCCACTGGCCATGGCTTGAAAGCCGTGGACCTGGTGTGCATGAAGCAGTTG
Dpse_Sep5       TTCATCTGCCCAACCGGGCATGGCCTAAAGTCGATGGATCTGGTGTGCATGAAGCAGTTG
Dper_Sep5       TTCATCTGCCCAACCGGACATGGCCTAAAGTCGATGGATCTGGTGTGCATGAAGCAGTTG
Dwil_Sep5       TTTATTTGCCCCACGGGACACGGACTCAAGTCCATGGATCTGGAGTGTATGAAGCAATTG
                

Dmel_Sep2       GACAGCAAGGTGAACATAATTCCGGTGATTGCCAAGGCGGATACCATTTCCAAGGTTGAG
Dsim_Sep2       GACAGCAAGGTGAACATCATTCCGGTGATTGCCAAGGCGGATACCATTTCCAAGGTTGAG
Dsec_Sep2       GACAGCAAGGTGAACATCATTCCGGTGATTGCCAAGGCGGATACCATTTCCAAGGTTGAG
Dyak_Sep2       GACAGCAAGGTGAACATCATTCCGGTGATTGCTAAGGCGGATACCATTTCCAAGGTTGAG
Dere_Sep2       GACAGCAAGGTGAACATCATTCCGGTGATTGCCAAGGCGGATACCATTTCCAAGGTTGAG
Deug_Sep2       GACAGCAAGGTGAACATTATTCCGGTTATTGCCAAGGCGGACACCATTTCTAAAGTAGAG
Dbia_Sep2       GACAGCAAGGTCAACATTATTCCGGTGATCGCCAAGGCGGACACCATTTCCAAGGTGGAG
Dtak_Sep2       GACAGCAAGGTGAACATCATTCCGGTGATCGCCAAGGCGGACACCATTTCCAAGGTGGAG
Dfic_Sep2       GACAGCAAGGTGAACATCATTCCAGTGATTGCCAAGGCCGACACCATTTCCAAGGTGGAG
Dele_Sep2       GACAGCAAGGTGAACATCATTCCGGTGATTGCCAAAGCCGATACCATTTCCAAGGTGGAG
Drho_Sep2       GACAGCAAGGTTAACATCATTCCGGTGATTGCCAAGGCCGATACCATTTCCAAGGTGGAG
Dkik_Sep2       GACAGCAAAGTCAACATCATTCCGGTGATCGCAAAGGCCGACACCATTTCCAAGGTGGAG
Dbip_Sep2       GACAGCAAAGTTAACATCATTCCGGTAATCGCTAAGGCCGACACTATCTCCAAAGTGGAG
Dana_Sep2       GACAGCAAAGTCAACATCATTCCGGTTATCGCTAAGGCCGATACCATCTCCAAAGTGGAG
Dpse_Sep2       GACAGCAAGGTGAACATTATACCGGTCATTGCAAAGGCCGACACCATTTCGAAGGTGGAA
Dper_Sep2       GACAGCAAGGTGAACATTATACCGGTCATTGCAAAGGCCGACACCATTTCCAAGGTGGAA
Dwil_Sep2       GACAGCAAGATCAATATAATACCGGTCATAGCCAAAGCCGATACCATTTCTAAGATGGAA
Dmoj_Sep2       GATAGCAAGGTGAACATAATACCGGTGATTGCCAAAGCGGACACCATCTCCAAGGTCGAG
Dvir_Sep2       GACAGCAAGGTGAACATAATTCCGGTGATTGCAAAAGCGGATACCATATCCAAGGTGGAG
Dgri_Sep2       GATAGTAAGGTTAATATAATACCCGTTATTGCCAAAGCGGACACAATTTCCAAGGTGGAA
Dmel_Sep5       GACACTAGGGTGAACATCATTCCCGTGATCGCGAAGGCCGACACCATCTCCAAGTCGGAG
Dsim_Sep5       GACACTCGGGTGAACATCATTCCCGTGATCGCAAAGGCCGACACCATCTCCAAGTCGGAG
Dsec_Sep5       GACACTCGGGTGAACATCATTCCCGTGATCGCAAAGGCCGACACCATCTCCAAGTCGGAG
Dyak_Sep5       GACACTCGGGTAAACATCATTCCCGTGATCGCGAAGGCCGACACAATCTCCAAGTCGGAG
Dere_Sep5       GACACTCGAGTGAACATCATTCCCGTGATCGCAAAGGCTGACACCATCTCCAAGTCGGAA
Deug_Sep5       GATACAAGGGTGAACATCATTCCCGTGATTGCTAAGGCAGACACCATCTCCAAGGCGGAG
Dbia_Sep5       GACACTCGGGTGAACATTATACCTGTTATCGCCAAGGCGGACACCATCTCCAAGTCGGAA
Dtak_Sep5       GACACCCGGGTGAACATCATACCCGTGATCGCCAAGGCGGACACCATCTCCAAGTCGGAG
Dele_Sep5       GACACGCGTGTGAACATCATACCCGTCATCGCCAAGGCGGACACCATCTCCAAGTCGGAG
Drho_Sep5       GACGCGCGGGTGAACATCATTCCCGTCATCGCCAAGGCGGACACCATCTCTAAATCGGAG
Dkik_Sep5       GACACGCGCGTTAACATCATTCCCGTGATAGCCAAGGCGGACACCATCTCCAAGTCGGAG
Dbip_Sep5       GAATCACGGGTAAACATAATTCCCGTGATCGCAAAGGCGGATACAATTTCCAAGGCAGAG
Dana_Sep5       GAGTCACGGGTAAACATAATACCCGTGATTGCAAAGGCGGATACTATTTCCAAGGCAGAG
Dpse_Sep5       GACACCAAGGTAAACATTATACCGGTCATTGCCAAGGCCGACACCATATCAAAGTCGGAG
Dper_Sep5       GACAACAAGGTCAACATTATACCGGTCATTGCCAAGGCCGACACCATATCAAAGTCGGAG
Dwil_Sep5       GATACCAAAGTCAACATAATTCCAATCATAGCAAAAGCTGATACCATCTCCAAAAGCGAA
                

Dmel_Sep2       CTACAGCGCTTCAAGGCGAAGATCATTCAGGAGCTAAACGCCAATGGAGTGCACATCTAC
Dsim_Sep2       CTGCAGCGCTTCAAGGCGAAGATCATTCAAGAGCTAAACGCCAATGGAGTGCACATCTAT
Dsec_Sep2       CTGCAGCGCTTCAAGGCGAAGATTATTCAGGAGCTAAACGCCAATGGAGTGCACATCTAT
Dyak_Sep2       CTGCAGCGCTTTAAGGCAAAGATCATTCAGGAGCTAAACACCAATGGAGTACACATCTAT
Dere_Sep2       CTGCAGCGCTTCAAGGCGAAGATCATTCAGGAGCTAAACACCAATGGAGTACACATCTAT
Deug_Sep2       CTGCAACGCTTCAAGGCGAAGATCATTCAGGAGCTGAATACCAATGGAGTTCATATCTAC
Dbia_Sep2       CTGCAGCGATTCAAGGCGAAGATCATCCAGGAGCTGAACAGCAATGGAGTGCACATCTAT
Dtak_Sep2       CTGCAGCGATTCAAGGCGAAGATCATCCAGGAGCTGAACACGAATGGCGTGCACATCTAT
Dfic_Sep2       CTGCAGCGGTTTAAGGCGAAGATCATACAAGAACTGAATACCAACGGAGTGCACATCTAT
Dele_Sep2       CTGCAGCGCTTTAAGGCCAAGATCATCCAGGAACTGAACACCAATGGAGTGCACATCTAT
Drho_Sep2       CTGCAGCGCTTCAAGGCCAAGATCATACAGGAGCTGAACAGCAATGGAGTGCACATCTAT
Dkik_Sep2       CTGCAGCGCTTTAAGGCGAAGATCATTCAGGAACTGAACACCAATGGAGTGCACATCTAC
Dbip_Sep2       CTGCAGCGCTTCAAGGCAAAGATCATTCAGGAACTGAACACCAATGGAGTTCACATCTAT
Dana_Sep2       CTGCAGCGTTTCAAGGCGAAGATCATCCAGGAACTGAACACCAATGGGGTACACATCTAT
Dpse_Sep2       CTGCAGCGATTCAAGGCGAAGATCATCCAGGAGCTGAACACCAATGGGGTGCACATTTAT
Dper_Sep2       CTGCAGCGATTCAAGGCGAAGATCATCCAGGAGCTGAACACCAATGGGGTGCACATTTAT
Dwil_Sep2       TTGCAGCGTTTTAAGGCAAAGATCATTCAGGAACTGAATAGTAATGGGGTCCACATCTAT
Dmoj_Sep2       CTGCAGCGCTTCAAGGCAAAAATAATACAGGAACTCAACAGCAATGGCGTCCATATCTAT
Dvir_Sep2       CTGCAGCGTTTTAAAGCAAAGATCATACAGGAGCTCAACACAAATGGCGTGCACATCTAC
Dgri_Sep2       CTGCAACGTTTCAAGGCAAAGATCATCCAGGAGCTAAACACAAATGGGGTGCACATCTAT
Dmel_Sep5       CTGTCGGGGTTTAAGGAACGCATAATGGACGAACTACGGCGGAACAATGTGAGCATATAC
Dsim_Sep5       CTGTCAGGGTTTAAGGAACGCATAATGGACGAACTACGGCGGAACAATGTGAGCATCTAC
Dsec_Sep5       CTGTCAGGGTTTAAGGAACGCATAATGGACGAACTACGGCGGAACAATGTGAGCATCTAC
Dyak_Sep5       CTGCCAGGGTTTAAGGAACGAATAATGAACGAACTACGGCGGAACAATGTCTGTATCTAC
Dere_Sep5       TTGTCAGGGTTCAAAGAACGGATAATGGACGAACTACGGCGTAACAATGTGAGCATTTAC
Deug_Sep5       CTATCTGGTTTCAAAAAGCGGATAATGGACGAACTGCACCGAAACAAAGTAAGCATTTAC
Dbia_Sep5       TTGTCTGGCTTTAAGGAGCGGATAATGGAGGAGCTGCACCGGAACAAAGTAAGCATCTAC
Dtak_Sep5       CTGTCTGGCTTCAAGGAGCGCATAATGGACGAACTGCGCCGCAACAAAGTGAGCATCTAC
Dele_Sep5       CTGGCTGGGTTCAAGGAGCGGATAATGAACGAACTGCGCCGGAACAAAGTGAGCATCTAC
Drho_Sep5       CTGGCTGGGTTTAAAGATCGGATAATGGACGAACTGCGCCGGAACAAAGTGAGCATCTAC
Dkik_Sep5       CTGGCTGGTTTTAAGGAGCGGATAATGGACGAACTGCGGCGCAACAAAGTGAGCATCTAT
Dbip_Sep5       CTTGCTGGGTTCAAAAAACGAATAATGGACGAGTTGCAGCGTAACAAAGTCAACATATAT
Dana_Sep5       CTGGCTGGGTTCAAGAAACGCATAATGGACGAGTTGCACCGCAACAAAGTCAACATATAT
Dpse_Sep5       CTGGCTGGCTTCAAGGCGAGGATTCTCGCCGAGCTACGCGAGAACAAAGTTAACATCTAT
Dper_Sep5       CTGGCTGGCTTCAAGGCGAGGATTCTGGCCGAGTTACGCGAGAACAAAGTTAACATATAT
Dwil_Sep5       CTAGACGGATTTAAAGAGCGCATAATGAAAGAACTGATCAATAATAAGGTTAGCATTTAT
                

Dmel_Sep2       CAGTTCCCCACCGACGATGAGACGGTGGCCGAGACCAACACCAGCATGAACTCGCACATT
Dsim_Sep2       CAGTTCCCCACCGACGATGAGACGGTGGCCGAGACCAACACCAGCATGAACTCGCACATT
Dsec_Sep2       CAGTTCCCCACCGACGATGAGACGGTGGCCGAGACCAACACCAGCATGAACTCGCACATT
Dyak_Sep2       CAGTTCCCAACCGATGATGAGACGGTGGCCGAGACCAACACCAGCATGAACTCGCACATT
Dere_Sep2       CAGTTTCCCACTGATGATGAGACGGTGGCCGAGACCAACACCAGCATGAACTCGCACATT
Deug_Sep2       CAGTTCCCCACCGATGACGAAACTGTGGCTGAGACAAACACCAGCATGAACTCGCACATT
Dbia_Sep2       CAGTTCCCCACCGACGACGAGACGGTGGCCGAGACGAACACCAGCATGAACTCGCACATT
Dtak_Sep2       CAGTTTCCCACCGACGATGAAACGGTGGCCGAGACGAATACCAGCATGAATTCGCACATT
Dfic_Sep2       CAGTTCCCCACCGACGATGAGACGGTGGCCGAGACGAACACCAGCATGAACTCGCACATT
Dele_Sep2       CAGTTCCCCACCGATGACGAAACGGTAGCCGAGACGAACACAAGCATGAATTCGCACATT
Drho_Sep2       CAGTTCCCCACTGACGACGAGACGGTGGCCGAGACGAATACCAGCATGAATTCGCACATT
Dkik_Sep2       CAGTTCCCCACCGACGACGAGACGGTGGCCGAGACGAACACCAGCATGAACTCGCACATT
Dbip_Sep2       CAGTTCCCCACCGACGATGAGACGGTGGCCGAGACCAACACCAGCATGAACTCGCACATT
Dana_Sep2       CAGTTCCCCACCGACGATGAGACGGTGGCCGAGACAAACACCAGCATGAACTCGCACATT
Dpse_Sep2       CAGTTTCCCACCGATGACGAGACCGTGGCCGAGACCAACACCAGCATGAATTCACACATT
Dper_Sep2       CAGTTTCCCACCGATGACGAGACCGTGGCCGAGACCAACACCAGCATGAATTCACACATT
Dwil_Sep2       CAATTTCCAACCGATGATGAGACCGTGGCCGAGACCAACACCAGCATGAATTCGCACATT
Dmoj_Sep2       CAGTTTCCCACTGACGATGAGACTGTGGCGGAAACAAATAGCGTCATGAATTCGCACATT
Dvir_Sep2       CAGTTCCCCACTGACGATGAGACCGTGGCGGAGACAAACAGTCTGATGAATTCGCACATT
Dgri_Sep2       CAATTCCCCACCGATGATGAAACGGTGGCGGAAACGAATAGCTTGATGAATTCACACATC
Dmel_Sep5       CAGTTTCCCATGGACGACGAAACCGTGTCCGAAACAAATGCTGCGATGAACGGCCATCTA
Dsim_Sep5       CAGTTTCCCATGGACGACGAAACAGTGTCCGAAACCAATGCTGCGATGAACGGCCATCTA
Dsec_Sep5       CAGTTTCCCATGGACGACGAAACAGTTTCCGAAACCAATGCTGCGATGAACAGCCATCTA
Dyak_Sep5       CAGTTTCCCATGGACGACGAAACTGCGTCCGAAACCAATGCCTCGATGAACGGTCATCTT
Dere_Sep5       CACTTTCCCGTGGACGACGAAACAGTGTCCGAAACCAATGCCTCGATGAACGGTCATCTC
Deug_Sep5       CAGTTTCCAACGGACGATGAAACGGTAGCCGATACCAACGCCTCGATGAATGACCATGTG
Dbia_Sep5       CAGTTTCCTACGGACGATGAGACAGTGGCCGATATCAACGCCTCTATGAATGGACACGTG
Dtak_Sep5       GAGTTTCCCACGGACGATGAAACGGTGGCCGAGACCAACGCCTCTATGAATGGCCAGCTG
Dele_Sep5       CAGTTCCCCACGGACGACGAAACGGTGGCCGATACCAACGTCTCCATGAATGGCCATCTG
Drho_Sep5       CAGTTTCCCACGGACGACGAAACTGTGGCCGATACCAACGCCTCGATGAATGGCCATCTG
Dkik_Sep5       CAGTTTCCCACAGACGATGAGACGGTGGCCGATACGAACAAATCGATGAACGGAGAACTG
Dbip_Sep5       CAGTTTCCCACCGATGATGAAACTGTATCCGAAACAAACGAATCAATGAACGAACAGTTG
Dana_Sep5       CAGTTTCCCACCGATGACGAAACTGTATCCGAAACCAATGAATCAATGAACGAACAACTG
Dpse_Sep5       GAGTTTCCCACGGACGACGAGACGGTGTCCGAGACGAACGAGTCCATGAACAGCCATGTT
Dper_Sep5       GAGTTTCCCACGGACGACGAGACGGTGTCCGAGACGAACGAGTCCATGAACAGCCATGTT
Dwil_Sep5       CAATTCCCGACGGACGATGCCACAGTAGCCGATGTGAACGAGTCGATGAATCTCCATCTA
                

Dmel_Sep2       CCCTTCGCCGTGGTGGGCAGCACGGAGTTTATTAAGGTGGGCAACAAGCTCATCCGCGCT
Dsim_Sep2       CCCTTCGCCGTGGTGGGCAGCACGGAGTTTATTAAGGTGGGCAACAAGCTCATCCGCGCT
Dsec_Sep2       CCTTTCGCCGTGGTGGGCAGCACGGAGTTTATTAAGGTGGGCAACAAGCTTATCCGCGCT
Dyak_Sep2       CCCTTCGCCGTGGTGGGCAGCACGGAGTTTATTAAGGTGGGGAACAAGCTCATCCGCGCT
Dere_Sep2       CCTTTCGCAGTGGTGGGCAGCACGGAGTTTATTAAGGTGGGCAACAAGCTCATCCGCGCT
Deug_Sep2       CCCTTTGCTGTGGTCGGCAGCACAGAATTTATTAAGGTGGGAAACAAGCTCATCCGCGCC
Dbia_Sep2       CCCTTCGCCGTCGTCGGCAGCACGGAGTTCATTAAGGTGGGCAACAAGCTCATCCGCGCC
Dtak_Sep2       CCCTTTGCCGTCGTGGGCAGCACGGAGTTCATTAAGGTGGGCAACAAGCTCATCCGCGCC
Dfic_Sep2       CCCTTTGCCGTGGTCGGCAGCACGGAGTTCATTAAGGTGGGCAACAAACTCATCCGCGCT
Dele_Sep2       CCCTTCGCCGTGGTCGGCAGCACGGAGTTCATTAAGGTGGGCAACAAGTTGATCCGCGCT
Drho_Sep2       CCCTTCGCCGTGGTCGGCAGCACGGAGTTCATTAAGGTGGGCAATAAGTTGATCCGCGCT
Dkik_Sep2       CCCTTTGCCGTCGTCGGCAGCACGGAGTTCATCAAGGTGGGCAACAAGCTCATAAGGGCG
Dbip_Sep2       CCATTTGCCGTTGTGGGCAGCACGGAGTTTATCAAGGTGGGCAACAAGCTGATCCGGGCT
Dana_Sep2       CCATTTGCCGTTGTGGGCAGCACCGAGTTCATCAAGGTGGGCAACAAGCTGATCCGCGCC
Dpse_Sep2       CCCTTTGCCGTCGTGGGCAGCACAGAGTTCATCAAGGTGGGCAACAAGTTGATACGCGCC
Dper_Sep2       CCCTTTGCCGTCGTGGGCAGCACAGAGTTCATCAAGGTGGGCAACAAGTTGATACGTGCC
Dwil_Sep2       CCATTTGCCGTTGTGGGCAGCACCGAGTTCATTAAGGTGGGCAACAAGTTGATACGGGCT
Dmoj_Sep2       CCGTTCGCCGTCGTTGGCAGCACCGAGTTCATAAAGGTGGGAAACAAGCTAATCCGTGCT
Dvir_Sep2       CCGTTCGCCGTTGTCGGCAGCACCGAATTCATCAAGGTGGGCAACAAGCTCATTCGTGCT
Dgri_Sep2       CCATTCGCTGTTGTCGGCAGCACCGAATTTATTAAGGTGGGCAACAAGTTGATCCGGGCC
Dmel_Sep5       CCCTTTGCCGTTGTTGGCAGTACGGAGTTTGTAAAGGTGGCCGGAAAGCAGGTTCGTGCC
Dsim_Sep5       CCGTTTGCCGTTGTTGGCAGTACGGAGTTCGTAAAGGTGGCCGGAAAGCAGGTTCGTGCC
Dsec_Sep5       CCCTTTGCCGTTGTTGGCAGTACGGAGTTCGTAAAGATGGCCGGAAAGCACGTTCGTGCC
Dyak_Sep5       CCCTTTGCCGTTGTTGGCAGTACGGAGTTCGTAAAGGTTGCCGGTAAGCAGGTTCGTGCC
Dere_Sep5       CCCTTTGCCGTCGTTGGCAGTACGGAGTTCATAAAGGTTGCGGGAAAGCAGGTTCGTGCC
Deug_Sep5       CCCTTTGCTGTCGTGGGTAGCACGGAGTTCGTTAAGGTAGCTGGAAAACATGTCCGTGCT
Dbia_Sep5       CCCTTTGCCGTTGTTGGCAGTACGGAGTTCGTAAAGGTGGCCGGAAAACAAGTCCGTGCT
Dtak_Sep5       CCCTTTGCCGTTGTCGGCAGCACGGAGTTCGTTAAGGTGGCCGGAAAGCAGGTCCGTGCC
Dele_Sep5       CCCTTTGCCGTTGTGGGCAGCACGGAGTTCGTGAAGGTGGCCGGAAAGCTGGTGCGTGCC
Drho_Sep5       CCCTTTGCCGTAGTGGGCAGCACGGAGTTCGTAAAGGTGGCCGGAAAGCAGGTGCGTGCC
Dkik_Sep5       CCTTTCGCTGTCGTGGGCAGCACGGAGTTTGTGAAAGTGGCTGGAAAGCTGGTCCGTGCT
Dbip_Sep5       CCTTTCGCTGTGGTCGGCAGTACAGATTTTGTGAAAGTGGCTGGAAAGCTAGTCCGCGCC
Dana_Sep5       CCTTTCGCCGTTGTCGGCAGTACAGATTTTGTGAAAGTGGCTGGAAAGCAAGTCCGCGCC
Dpse_Sep5       CCCTTCGCTGTCGTCGGCAGCACAGAGTTTGTGAAGATCGGCAGCAAGATGGTACGCGCC
Dper_Sep5       CCCTTCGCTGTCGTCGGCAGCACAGAGTTTGTGAAGATCGGCAGCAAGATGGTACGCGCC
Dwil_Sep5       CCATTTGCCGTTGTCGGGAGCACAGAGTTTATTATGGTGGCCGGCAAAAAAGTACGCGCC
                

Dmel_Sep2       CGCCAGTACCCCTGGGGCACGGTGCAGGTGGAGAACGAGACGCACTGCGACTTTGTGAAG
Dsim_Sep2       CGCCAGTATCCCTGGGGCACGGTGCAGGTGGAGAACGAGACGCACTGCGACTTTGTGAAG
Dsec_Sep2       CGCCAGTATCCCTGGGGCACGGTTCAGGTGGAGAACGAGACGCACTGCGACTTTGTGAAG
Dyak_Sep2       CGCCAGTATCCCTGGGGCACGGTGCAGGTGGAGAATGAGACGCACTGCGACTTTGTGAAG
Dere_Sep2       CGCCAGTATCCCTGGGGCACGGTGCAGGTGGAGAACGAGACGCACTGCGACTTTGTGAAG
Deug_Sep2       CGTCAGTATCCCTGGGGCACGGTGCAGGTGGAGAACGAAACGCACTGCGACTTTGTGAAG
Dbia_Sep2       CGCCAGTACCCCTGGGGCACGGTGCAGGTGGAGAACGAGACGCACTGCGACTTTGTGAAG
Dtak_Sep2       CGCCAATATCCCTGGGGCACCGTGCAGGTGGAGAATGAGACGCACTGCGACTTTGTGAAG
Dfic_Sep2       CGCCAGTATCCTTGGGGCACGGTCCAGGTGGAGAACGAGACGCACTGTGACTTTGTAAAG
Dele_Sep2       CGCCAGTATCCCTGGGGCACGGTCCAGGTGGAGAACGAAACGCACTGTGACTTTGTGAAG
Drho_Sep2       CGCCAGTATCCCTGGGGTACGGTCCAGGTGGAGAACGAAACGCACTGCGACTTTGTGAAG
Dkik_Sep2       CGGCAGTATCCCTGGGGCACAGTCCAGGTGGAGAACGAGACGCACTGCGACTTTGTGAAG
Dbip_Sep2       CGTCAATATCCCTGGGGTACGGTACAGGTGGAGAACGAGACTCACTGCGACTTTGTCAAG
Dana_Sep2       CGGCAATATCCCTGGGGCACGGTACAGGTGGAGAACGAGACTCACTGCGACTTTGTCAAG
Dpse_Sep2       CGCCAGTATCCCTGGGGCACGGTGCAGGTGGAGAACGAGACCCACTGCGATTTTGTCAAG
Dper_Sep2       CGCCAGTATCCCTGGGGCACGGTGCAGGTGGAGAACGAGACCCACTGCGATTTTGTCAAG
Dwil_Sep2       CGACAATATCCCTGGGGCACCGTGCAAGTGGAGAACGAGACCCATTGCGATTTCGTCAAG
Dmoj_Sep2       CGTCAATATCCCTGGGGCACGGTGCAGGTCGAAAACGAGACACATTGCGATTTTGTCAAG
Dvir_Sep2       CGCCAATATCCCTGGGGCACGGTCCAGGTTGAGAACGAGACACACTGCGATTTTGTCAAG
Dgri_Sep2       CGTCAATACCCATGGGGGACCGTTCAGGTGGAGAACGAGACCCATTGCGATTTCGTTAAA
Dmel_Sep5       CGCCAATATCCATGGGGAGCGGTGCACATAGAAAACGAGGCGCACTGCGACTTTGTGAAG
Dsim_Sep5       CGCCAATATCCATGGGGAGCGGTGCACATAGAAAACGAGGCGCACTGCGACTTTGTGAAG
Dsec_Sep5       CGCCAATATCCCTGGGGAGCGGTGCACATAGAAAACGAGGCGCACTGCGACTTTGTGAAG
Dyak_Sep5       CGTCAATATCCTTGGGGAGCGGTGCACATAGAAAACGAGTCGCACTGCGATTTTGTGAAA
Dere_Sep5       CGCCAATATCCATGGGGAGCGGTGCACATAGAAAACGAGACGCACTGCGATTTTGTGAAA
Deug_Sep5       CGGCAGTATCCTTGGGGAGCGGTGTTAATAGAGAACGAGACGCACTGCGATTTTGTAAAG
Dbia_Sep5       CGGCAGTATCCCTGGGGAGCGGTACACATAGAGAATGAGGCGCACTGTGACTTTGTGAAA
Dtak_Sep5       CGCCAATATCCCTGGGGATCGGTGCACATAGAGAACGAGGCGCACTGCGACTTTGTAAAG
Dele_Sep5       CGCCAGTATCCCTGGGGAGCGGTGCACATCGAGAACGAGGCGCACTGCGACTTTGTGAAG
Drho_Sep5       CGACAATATCCGTGGGGATCGGTGCACATCGAGAACGAGGCGCACTGCGACTTTGTCAAG
Dkik_Sep5       CGGCAGTATCCCTGGGGATCCGTGCACATCGAGAACGAGACGCACTGCGACTTTGTCAAG
Dbip_Sep5       CGCCAGTACCCTTGGGGTGCCGTCCACATTGAGAACGAAACGCACTGCGATTTCGTGAAA
Dana_Sep5       CGCCAGTACCCTTGGGGCTCCGTTCACATCGAGAACGAAACGCACTGTGATTTCGTGAAA
Dpse_Sep5       CGCCAGTATCCCTGGGGCACGGTGCAGATCGAGAACGAAGTTCACTGTGACTTTGTGAAG
Dper_Sep5       CGCCAGTATCCCTGGGGCACGGTGCAGATCGAGAACGAAGTTCACTGTGACTTTGTGAAG
Dwil_Sep5       CGACAATATCCATGGGGATCTGTGCACATTGAGAATGAGGCCCACTGCGATTTTGTAAAG
                

Dmel_Sep2       CTGCGCGAGATGCTCATTCGCACCAACATGGAGGATATGCGCGAAAAGACACACACGCGC
Dsim_Sep2       CTGCGCGAGATGCTCATTCGCACCAACATGGAGGATATGCGCGAAAAGACACACACGCGC
Dsec_Sep2       CTGCGCGAAATGCTCATTCGCACTAACATGGAGGATATGCGCGAAAAGACACACACGCGC
Dyak_Sep2       CTTCGCGAGATGCTTATTCGCACCAACATGGAGGATATGCGCGAAAAGACACACACGCGG
Dere_Sep2       CTGCGCGAGATGCTCATTCGTACCAACATGGAGGATATGCGCGAAAAGACACACACGCGA
Deug_Sep2       TTGCGCGAAATGCTCATTCGTACCAATATGGAGGATATGCGCGAGAAGACGCACACGCGG
Dbia_Sep2       CTGCGCGAGATGCTCATTCGCACCAACATGGAGGATATGCGCGAGAAGACGCACACGCGG
Dtak_Sep2       CTGCGCGAGATGCTCATACGCACCAATATGGAGGATATGCGCGAGAAGACACACACGCGG
Dfic_Sep2       CTGCGTGAAATGCTCATTCGCACCAACATGGAGGATATGCGCGAGAAAACGCACACGCGG
Dele_Sep2       CTGCGCGAGATGCTCATCCGCACCAACATGGAGGACATGCGCGAGAAGACTCACACACGG
Drho_Sep2       CTGCGCGAAATGCTTATTCGCACCAACATGGAGGACATGCGCGAGAAGACTCACACGCGG
Dkik_Sep2       CTGCGCGAGATGCTCATTCGCACCAACATGGAGGACATGCGCGAGAAGACACACACGCGC
Dbip_Sep2       TTGCGCGAGATGCTGATCCGCACCAACATGGAGGACATGCGGGAGAAGACCCACACTCGA
Dana_Sep2       CTGCGTGAGATGCTCATCCGCACCAACATGGAGGACATGCGAGAGAAGACCCACACTCGG
Dpse_Sep2       CTGCGGGAGATGCTCATTCGCACAAACATGGAGGATATGCGGGAGAAGACCCACACGCGA
Dper_Sep2       CTGCGGGAGATGCTCATTCGCACAAACATGGAGGATATGCGGGAGAAGACCCACACGCGA
Dwil_Sep2       TTACGCGAAATGCTGATTCGCACCAATATGGAGGATATGAGGGAGAAAACTCATACACGG
Dmoj_Sep2       TTGCGAGAGATGCTTATCCGCACAAACATGGAAGATATGCGCGAAAAGACCCACACGCGA
Dvir_Sep2       CTGCGTGAGATGCTCATCCGCACAAATATGGAAGATATGCGCGAGAAGACGCACACACGA
Dgri_Sep2       CTGCGGGAGATGTTGATCCGTACGAATATGGAGGATATGCGCGAGAAGACGCATACGCGA
Dmel_Sep5       CTGCGCGAGATGCTCATTCGCACTAACATGGAGGATCTGCGCGAACAGACTCACACACGC
Dsim_Sep5       CTGCGCGAGATGCTCATTCGCACTAACATGGAGGATCTGCGCGAACTGACTCACACACGC
Dsec_Sep5       CTGCGCGAGATGCTCATTCGCACTAACATGGAGGATCTGCGCGAACTGACTCACACACGC
Dyak_Sep5       CTGCGCGAGATGCTCATACGCACTAACATGGAGGATCTGCGCGAACTGACTCACACACGG
Dere_Sep5       CTGCGCGAGATGCTCATACGCACTAACATGGAGGATCTGCGCGAACTGACTCACACACGC
Deug_Sep5       CTGCGTGAGATGCTCATCCGTACCAATATGGAAGATCTGCGCGAGTTGACTCATACACGC
Dbia_Sep5       CTGCGCGAGATGCTCATACGCACAAATATGGAGGATCTGCGAGAGCTAACCCACACACGG
Dtak_Sep5       CTGCGAGAGATGCTCATTCGCACGAATATGGAGGATCTGCGTGAGCTGACGCACACACGC
Dele_Sep5       CTGCGCGAGATGGTCATCCGCACGAACATGGAGGATCTGCGCGAGTTGACCCACTCTCGC
Drho_Sep5       CTGCGCGAGATGCTTATCCGCACGAACATGGAGGATCTTCGCGAGCTGACCCACTCCCGC
Dkik_Sep5       CTGCGCGAGATGCTCATTCGCACAAATATGGAGGATCTGCGCGAACTGACGCACACGCGG
Dbip_Sep5       CTTCGGGAGATGCTCATCCGCACGAATATGGAGGATTTGCGGGAGGTTACCCATCAGCGC
Dana_Sep5       CTACGCGAGATGCTCATCCGCACGAATATGGAGGATCTGCGGGAGGTCACCCATCAGCGC
Dpse_Sep5       CTGCGCGAGATGCTCATTCGCACCAACATGGAGGATCTGCGGGAGCAGACTCACACGCGC
Dper_Sep5       CTGCGCGAGATGCTCATTCGCACCAACATGGAGGATCTGCGGGAGCAGACTCACACGCGC
Dwil_Sep5       CTGCGAGAGATGCTCATCCGCACCAACATGGAGGATCTGCGGGAATTGACCCATAAACGA
                

Dmel_Sep2       CACTACGAGCTGTATCGCCAGAAGAGGCTGGAGCAAATGGGCTTCAGCGATGTGGACAGC
Dsim_Sep2       CACTACGAGCTCTATCGCCAGAAGAGACTGGAGCAAATGGGCTTCAGCGATGTGGACAGC
Dsec_Sep2       CACTACGAGCTCTATCGCCAGAAGAGACTGGAGCAAATGGGCTTCAGCGATGTGGACAGC
Dyak_Sep2       CACTACGAGCTGTATCGCCAGAAGAGACTTGAGCAAATGGGCTTCAGCGATGTGGATAGC
Dere_Sep2       CACTACGAGCTGTATCGCCAGAAGAGACTGGAGCAAATGGGTTTCAGCGATGTGGACAGC
Deug_Sep2       CACTACGAGCTTTATCGGCAGAAGCGTTTGGAGCAGATGGGCTTTAGCGATGTGGATAGT
Dbia_Sep2       CACTACGAGCTGTACCGGCAGAAGCGGCTGGAGCAGATGGGCTTCAGCGATGTGGACAGC
Dtak_Sep2       CACTACGAGCTGTACCGGCAGAAGCGGCTGGAGCAGATGGGCTTCAGCGATGTCGATAGC
Dfic_Sep2       CACTATGAGCTCTACCGGCAGAAGCGACTCGAGCAGATGGGCTTCAGCGACGTGGACAGC
Dele_Sep2       CACTACGAGCTGTATCGCCAGAAGCGACTGGAGCAGATGGGCTTCAGCGATGTGGACAGC
Drho_Sep2       CACTACGAGCTGTATCGTCAGAAACGACTGGAGCAGATGGGCTTCAGCGACGTGGACAGC
Dkik_Sep2       CACTACGAGCTCTACCGCCAGAAGCGGCTGGAGCAGATGGGTTTCAGCGATGTGGACAGC
Dbip_Sep2       CACTACGAGCTCTACCGGCAAAAACGGCTGGAACAAATGGGCTTCAGCGATGTGGACAGC
Dana_Sep2       CACTACGAGCTCTACCGGCAAAAGCGGCTGGAGCAAATGGGCTTCAGCGATGTGGACAGC
Dpse_Sep2       CACTACGAGCTGTACAGGCAGAAGCGCCTGGAGCAGATGGGCTTCAGCGATGTGGATAGC
Dper_Sep2       CACTACGAGCTGTACAGGCAGAAGCGCCTGGAGCAGATGGGCTTCAGCGATGTGGATAGC
Dwil_Sep2       CATTATGAATTGTATCGGCAGAAGCGACTTGAACAAATGGGCTTTAGTGATGTTGACAGC
Dmoj_Sep2       CACTATGAGCTGTACCGGCAAAAGCGTTTGGAGCAGATGGGCTTTAGTGATGTTGATAGC
Dvir_Sep2       CACTATGAACTCTACCGCCAGAAGCGGCTGGAGCAGATGGGCTTCAGTGATGTGGACAGT
Dgri_Sep2       CACTATGAACTCTATCGCCAAAAGCGTCTCGAGCAGATGGGCTTCAGTGATGTGGACAGC
Dmel_Sep5       CACTATGAGCTCTTCCGCCAGCGGCGCCTACAACAAATGGGCTTTGTGGACGTGGACAGC
Dsim_Sep5       CACTATGAGCTCTTCCGCCAGCGGCGCCTACAACAAATGGGCTTTGTGGACGTGGACAGC
Dsec_Sep5       CACTATGAGCTCTTCCGCCAGCGGCGCCTACAACAAATGGGCTTTGTGGACGTGGACAGC
Dyak_Sep5       CATTATGAGCTTTTCCGCCAGCGGCGCCTACAACAAATAGGATTTGTAGATGTGGACAGC
Dere_Sep5       CATTATGAGCTTTTCCGACAGCGACGCCTACAACAAATGGGATTTGTGGATGTCGACAGC
Deug_Sep5       CACTATGAACTCTACCGACAGCGGCGCCTGCAGCAGATGGGTTTTGTAGACGTAGATAGC
Dbia_Sep5       CACTATGAGCTCTTCCGTCAGCGGCGCCTGCAACAAATGGGCTTTGTGGATGTGGATAGC
Dtak_Sep5       CACTATGAGCTCTTCCGGCAGCGGCGCCTGCAGCAGATGGGCTTTGTGGACGTGGACAGC
Dele_Sep5       CACTATGAGCTCTTCCGCCAGCGGCGATTGCAGCAAATGGGCTTCGTGGACGTGGACAGC
Drho_Sep5       CACTATGAGCTATTCCGCCAGCGGCGACTGCAGCAGATGGGCTTCGTGGACGTGGACAGC
Dkik_Sep5       CACTATGAGCTCTTTCGGCAGCGGCGCCTGCAGCAGATGGGTTTCGTGGACGTGGATAGC
Dbip_Sep5       CACTATGAGCTCTTCCGCCAACGACGCCTGCAAGAGATGGGTTTCGTAGACGTGGATAGC
Dana_Sep5       CACTATGAGCTCTTCCGCCAACGACGCCTGCAAGAGATGGGTTTCGTAGACGTGGATAGC
Dpse_Sep5       CACTACGAGCTCTTCCGCCAGCGACGTCTGCAGCAGATGGGCTTTGTTGATGTGGATTGC
Dper_Sep5       CACTACGAGCTCTTCCGCCAGCGACGTCTGCAGCAGATGGGCTTTGTTGATGTGGATTGC
Dwil_Sep5       CACTACGAGCTCTATCGCCAAAGAAGACTAGAGCAGATGGGTTTCGTGGATGTGGACAGC
                

Dmel_Sep2       GACAACAAGCCCATCTCGTTCCAGCAGACGTTCGAGGCAAAGCGCTCCAACCATTTGGCC
Dsim_Sep2       GACAACAAGCCCATCTCGTTCCAGCAGACGTTCGAGGCCAAGCGCTCCAACCACCTGGCC
Dsec_Sep2       GACAACAAGCCCATCTCGTTCCAGCAGACGTTCGAGGCCAAGCGCTCCAACCACCTGGCC
Dyak_Sep2       GACAACAAGCCAATTTCGTTCCAGCAGACGTTTGAGGCCAAGCGCTCCAACCATCTGGCC
Dere_Sep2       GACAACAAGCCCATCTCGTTCCAGCAGACGTTCGAGGCCAAGCGCTCCAACCATCTGGCC
Deug_Sep2       GACAATAAGCCGATCTCGTTCCAACAAACATTTGAGGCCAAGCGCTCGAATCACCTTGCC
Dbia_Sep2       GACAACAAGCCGATCTCGTTCCAGCAGACCTTCGAGGCCAAGCGCTCCAACCACCTGGCC
Dtak_Sep2       GACAACAAGCCGATCTCGTTCCAGCAGACATTCGAGGCCAAGCGCTCCAATCATTTGGCC
Dfic_Sep2       GACAACAAACCGATCTCGTTCCAGCAGACGTTTGAGGCCAAGCGCTCAAACCATTTGGCT
Dele_Sep2       GACAACAAGCCGATCTCGTTCCAGCAGACGTTCGAAGCCAAGCGCTCCAACCACCTGGCC
Drho_Sep2       GACAATAAGCCGATCTCGTTCCAGCAGACGTTCGAGGCCAAGCGCTCCAACCACCTGGCC
Dkik_Sep2       GAGAACAAGCCGATCTCGTTTCAGCAAACATTCGAGGCCAAACGCTCCAACCACCTGGCC
Dbip_Sep2       GAGAATAAACCCATCTCGTTCCAGCAGACGTTCGAAGCTAAACGCTCCAACCATCTGGCC
Dana_Sep2       GAGAACAAACCCATTTCGTTCCAGCAGACATTTGAAGCCAAGCGCTCCAACCATCTGGCC
Dpse_Sep2       GAGAACAAGCCGATCTCGTTCCAGCAGACGTTCGAGGCAAAGCGCTCGAATCATTTGGCC
Dper_Sep2       GAGAACAAGCCGATCTCGTTCCAGCAGACGTTCGAGGCAAAGCGCTCGAATCATTTGGCC
Dwil_Sep2       GAGAACAAACCGATATCATTTCAACAAACATTCGAGGCCAAGCGCTCCAATCATCTGGCC
Dmoj_Sep2       GAAAACAAGCCTGTTTCATTTCAGCAAACTTTCGAAGCAAAGCGCTCGAATCATCTGGCT
Dvir_Sep2       GATAACAAACCTGTCTCATTCCAACAAACCTTTGAGGCAAAACGCTCCAATCATCTTGCT
Dgri_Sep2       GATAATAAGCCCGTCTCATTTCAGCAAACTTTCGAAGCGAAACGCTCCAATCATCTCGCT
Dmel_Sep5       AACAACCAGCCGGTCTCCTTCCAACAGACCTTCGAGTCGAAGCGATCCGACCATCTGGCT
Dsim_Sep5       AACAACCAGCCGGTGTCCTTCCAGCAGACCTTCGAGTCGAAGCGATCCGACCATCTGGCT
Dsec_Sep5       AACAACCAGCCGGTGTCCTTCCAGCAGACCTTCGAGTCGAAGCGATCCGACCATCTGGCT
Dyak_Sep5       AACAACCAGCCGGTGTCCTTCCAACAGACCTTTGAGTTGAAGCGATCCGACCATCTGGCT
Dere_Sep5       AACAACCAGCCGGTGTCCTTCCAGCAGACCTTCGAGTCGAAGCGATCCGATCATCTAGCT
Deug_Sep5       AACAACCAACCTGTGTCCTTCCAGCAGACCTTTGAATCGAAACGATCAGACCACCTGGCC
Dbia_Sep5       AACAACCAGCCGGTATCCTTCCAGCAGACCTTCGAGTCAAAGAGATCCGACCATTTGGCT
Dtak_Sep5       AACAACCAGCCGGTGTCCTTCCAGCAGACCTTCGAGACCAAACGATCCGACCATCTGGCC
Dele_Sep5       AACAACCAGCCGGTGTCCTTTCAGCAGACCTTCGAGTCCAAGCGCTCCGACCACCTGGCC
Drho_Sep5       AACAACCAGCCGGTGTCCTTTCAGCAGACCTTTGAGTCCAAGCGCTCCGACCACCTGGCC
Dkik_Sep5       AACAATCAGCCGGTGTCCTTCCAGCAGACCTTTGAGTCGAAGCGCACCGGCCACTTGGCC
Dbip_Sep5       AACAATCAGCCTGTTTCCTTCCAGAAGACCTTTGAGTCTAAGCGAAGCGATCACTTGGCC
Dana_Sep5       AACAATCAGCCGGTTTCCTTCCAGAAGACCTTTGAGTCTAAGCGGAGCGATCACTTGGCC
Dpse_Sep5       AACAACAAGCCGGTTTCCTTCCAGCAGACATTCGAGACGAAGCGCACCAATCACTTGGCC
Dper_Sep5       AACAACAAGCCGGTTTCCTTCCAGCAGACATTCGAGACGAAGCGCACCAATCACTTGGCC
Dwil_Sep5       AATAATCAGCCGGTGTCGTTTCAGAAAACATTTGAAACGAAGCGAAGCAAGCATTTGGCA
                

Dmel_Sep2       GAGCTGCAGTCCAAGGAGGAGGAGGTTCGTCAGATGTTCGTGCAGCGCGTTAAGGAGAAG
Dsim_Sep2       GAGCTGCAGTCCAAGGAGGAGGAGGTTCGTCAGATGTTCGTGCAGCGCGTGAAGGAGAAG
Dsec_Sep2       GAGCTGCAGTCCAAGGAGGAGGAGGTTCGCCAGATGTTCGTGCAGCGCGTGAAGGAGAAG
Dyak_Sep2       GAGCTGCAGTCGAAGGAGGAAGAGGTTCGCCAAATGTTCGTGCAGCGCGTGAAGGAGAAG
Dere_Sep2       GAGTTGCAGTCTAAGGAGGAGGAAGTTCGCCAGATGTTCGTGCAGCGCGTGAAAGAGAAG
Deug_Sep2       GAGCTGCAGTCCAAGGAAGAAGAGGTGCGACAGATGTTCGTGCAGAGGGTTAAGGAGAAG
Dbia_Sep2       GAGCTGCAGTCCAAGGAGGAGGAGGTGCGGCAGATGTTCGTGCAGCGGGTCAAGGAGAAG
Dtak_Sep2       GAGCTGCAGTCCAAGGAGGAGGAGGTGCGCCAGATGTTCGTGCAGCGGGTCAAGGAGAAG
Dfic_Sep2       GAGCTGCAGTCCAAGGAGGAAGAGGTGCGTCAGATGTTTGTGCAGCGGGTGAAGGAGAAG
Dele_Sep2       GAGCTGCAGTCAAAGGAGGAGGAGGTGCGCCAGATGTTCGTGCAGCGGGTCAAGGAGAAG
Drho_Sep2       GAACTGCAGTCCAAAGAGGAGGAGGTGCGCCAGATGTTCGTGCAACGGGTCAAGGAAAAG
Dkik_Sep2       GAGCTGCAGTCCAAGGAAGAGGAGGTGCGCCAGATGTTTGTCCAGCGGGTCAAGGAGAAG
Dbip_Sep2       GAACTGCAGTCGAAGGAAGAGGAGGTGCGCCAGATGTTTGTGCAGCGGGTCAAGGAGAAG
Dana_Sep2       GAACTGCAATCCAAGGAGGAGGAGGTACGCCAGATGTTCGTGCAGCGGGTCAAGGAGAAG
Dpse_Sep2       GAGCTGCAGTCCAAAGAGGAGGAGGTACGGCAGATGTTTGTGCAGCGGGTCAAGGAGAAG
Dper_Sep2       GAGCTGCAGTCCAAAGAGGAGGAGGTACGGCAGATGTTTGTGCAGCGGGTCAAGGAGAAG
Dwil_Sep2       GAGCTGCAATCTAAAGAGGAGGAGGTCCGCCAGATGTTTGTTCAGCGGGTCAAAGAGAAG
Dmoj_Sep2       GAACTGCAGTCCAAGGAGGAGGAGGTGCGCCAGATGTTTGTGCAGCGTGTCAAGGAGAAG
Dvir_Sep2       GAGCTTCAGTCCAAGGAGGAGGAGGTGCGCCAGATGTTTGTGCAGCGAGTCAAAGAGAAG
Dgri_Sep2       GAGCTGCAGTCCAAGGAGGAGGAAGTGCGTCAGATGTTTGTGCAGCGTGTCAAGGAGAAA
Dmel_Sep5       TGCCTACAGGCCAAGGAGGAGGAAGTGCGCCAAATGTTCGTTCAGCGGGTCAAGCAGAAG
Dsim_Sep5       TGCCTGCAGGCCAAGGAGGAGGAAGTGCGCCAAATGTTCGTTCAGCGGGTCAAGCAGAAG
Dsec_Sep5       TGCCTGCAGGCCAAGGAGGAGGAAGTGCGCCAAATGTTCGTTCAGCGGGTTAAGCAGAAG
Dyak_Sep5       TGCCTGCAGGCCAAAGAGGAGGAAGTGCGCCAAATGTTTGTTCAGCGGGTCAAGCAAAAG
Dere_Sep5       TGCCTGCAGGCCAAGGAGGAGGAAGTGCGCCAAATGTTTGTACAGCGGGTAAAGCAGAAA
Deug_Sep5       TGCTTGCAGGCCAAGGAGGAGGAAGTGCGTCAAATGTTCGTGCAGCGGGTCAAGCAGAAG
Dbia_Sep5       TGCCTGCAGGCCAAGGAGGAAGAAGTGCGACAAATGTTCGTGCAGAGGGTCAAGCAGAAG
Dtak_Sep5       TGCCTGCAGGCCAAGGAGGAGGAAGTGCGCCAGATGTTCGTGCAGCGGGTCAAGCAGAAG
Dele_Sep5       TGCCTCCAGGCCAAAGAAGAGGAAGTGCGTCAAATGTTCGTCCAGCGGGTCAAGCAGAAG
Drho_Sep5       TGCCTGCAGGCCAAGGAGGAGGAGGTGCGTCAGATGTTCGTGCAGCGGGTGAAGCAGAAA
Dkik_Sep5       TCCTTGCAGGCCAAAGAGGAGGAAGTGCGCCAGATGTTCGTGCAGCGGGTTAAGCAAAAG
Dbip_Sep5       AGTCTACAGGCCAAGGAGGAGGAGGTGCGCCAGATGTTTGTGCAGCGAGTGAAGCAGAAG
Dana_Sep5       AGTCTGCAGGCCAAGGAGGAGGAGGTGCGCCAGATGTTTGTGCAGCGAGTGAAGCAGAAG
Dpse_Sep5       TGTCTGCAGGCCAAGGAGGAGGAAGTGCGTCAAATGTTTGTGCAGCGTGTCAAGCAGAAG
Dper_Sep5       TGTCTGCAGGCCAAGGAGGAGGAAGTGCGTCAAATGTTTGTGCAGCGTGTCAAGCAGAAG
Dwil_Sep5       AGCCTCCAGGCCAAGGAGGAGGAGATGCGACAAATGTTCATTCAACGAGTGAAGCAGAAG
                

Dmel_Sep2       GAGGCCGAGCTGAAGGAGAGCGAGAAGGACCTGCACGCCAAGTTCGAGAAGCTAAAGCGG
Dsim_Sep2       GAGGCCGAGCTGAAGGAGAGCGAGAAGGACCTGCACGCCAAGTTCGAGAAGCTAAAGCGG
Dsec_Sep2       GAGGCCGAGCTGAAGGAGAGCGAGAAGGACCTGCATGCCAAGTTCGAGAAGCTAAAGCGG
Dyak_Sep2       GAGGCCGAGCTGAAGGAGAGCGAGAAGGACCTGCACGCCAAGTTCGAGAAACTAAAGCGG
Dere_Sep2       GAGGCCGAGCTCAAGGAGAGCGAGAAGGATCTGCATGCCAAGTTCGAGAAACTTAAGCGG
Deug_Sep2       GAGGCCGAGTTGAAGGAGAGCGAGAAGGACCTGCACGCTAAATTCGAAAAACTGAAGCGA
Dbia_Sep2       GAGGCCGAGCTGAAGGAGAGCGAGAAGGACCTGCACGCCAAGTTCGAGAAGCTGAAGCGG
Dtak_Sep2       GAGGCCGAGCTGAAGGAGAGCGAGAAGGATCTGCACGCCAAGTTCGAGAAGCTGAAGCGC
Dfic_Sep2       GAGGCCGAACTGAAGGAGAGCGAGAAGGACCTGCATGCCAAGTTCGAAAAGCTGAAGCGA
Dele_Sep2       GAGGCCGAGCTGAAGGAGAGCGAGAAGGACCTGCACGCCAAGTTCGAGAAACTGAAGCGG
Drho_Sep2       GAGGCTGAGCTGAAGGAGAGCGAGAAGGACCTGCACGCCAAGTTCGAGAAACTGAAGCGG
Dkik_Sep2       GAGGCGGAGCTGAAGGAGAGCGAGAAGGACCTGCACGCCAAATTCGAGAAGCTGAAGAGG
Dbip_Sep2       GAGGCCGAGTTAAAGGAGAGCGAGAAGGATCTCCACGCAAAGTTCGAAAAGCTGAAGCGG
Dana_Sep2       GAGGCCGAGTTGAAGGAGAGCGAGAAGGATCTGCACGCCAAGTTCGAGAAGCTGAAGCGG
Dpse_Sep2       GAGGCCGAGCTGAAGGAGAGCGAGAAGGACTTGCATGCAAAGTTCGAGAAGTTGAAGCGC
Dper_Sep2       GAGGCCGAGCTGAAGGAGAGCGAGAAGGACTTGCATGCCAAGTTCGAGAAGTTGAAGCGC
Dwil_Sep2       GAAGCCGAGCTAAAAGACAGTGAAAAGGACTTACATGCTAAATTCGAGAAATTGAAACGA
Dmoj_Sep2       GAGGCCGAGCTGAAAGACAGTGAGAAGGACTTGCATTTGAAGTTTGAAAAATTGAAGCGG
Dvir_Sep2       GAGGCCGAGCTCAAGGACAGTGAGAAAGACTTGCATTTGAAGTTCGAGAAATTAAAGCGG
Dgri_Sep2       GAGGCAGAGCTCAAGGATAGCGAGAAGGATTTGCATTTGAAATTCGAGAAATTGAAGCGA
Dmel_Sep5       GAGAACGAGCTGAAGGACAACGAGAAGGAATTGCATACTAAGTTCGACCGGCTAAAACGG
Dsim_Sep5       GAGAACGAGCTGAAGGACAACGAGAAGGAATTGCACACCAAGTTCGAGCGGCTAAAGCGG
Dsec_Sep5       GAGAACGAGCTGAAGGACAACGAGAAGGAATTGCACACCAAGTTCGACCGGCTAAAGCGG
Dyak_Sep5       GAGAACGAGCTAAAGGACAACGAAAAGGAATTGCACACCAAGTTCGACCGGCTAAAGCGG
Dere_Sep5       GAAAACGAGCTGAAGGACAATGAGAAGGAATTGCACACCAAGTTCGACCGGCTAAAGCGG
Deug_Sep5       GAAAACGAACTGAAGGAGACTGAAAAGGATCTTCACACCAAGTTTGAGCGGTTAAAACGA
Dbia_Sep5       GAGAACGAGCTGAAGGACAGCGAGAAGGACCTGCACACCAAGTTCGAGCGACTAAAGCGA
Dtak_Sep5       GAGAACGAACTGAAGGACAGCGAGAAGGATCTGCACATGAAGTTCGAGCGGTTGAAGCGG
Dele_Sep5       GAGAACGAGCTGAAGGACAGCGAGAGGGATCTGCACATCAAGTTCGAGCGGTTGAAGCGG
Drho_Sep5       GAGAACGAGCTGAAGGACAGCGAGAAGGATCTGCACACAAAGTTCGAGCGGTTAAAGCGG
Dkik_Sep5       GAGAACGAGCTGAAGGACAGCGAAAAGGAGCTGCACTCCAAGTTCGAGAAGCTCAAGCGG
Dbip_Sep5       GAGAACGAGCTGAAAGACAGCGAGAAGGAGCTGCACTTGAAGTTTGAGCGCCTGAAGCGG
Dana_Sep5       GAGAACGAGCTCAAGGACAGCGAGAAGGAGCTGCACTCGAAGTTTGAACGGCTGAAGCGG
Dpse_Sep5       GAGAACGAGCTCAAAGAAAGCGAGAAGGAGCTGCACACCAAATTCGAGTGCCTCAAGAGG
Dper_Sep5       GAGAACGAGCTCAAAGAAAGCGAGAAGGAGCTGCACACCAAATTCGAGTGCCTCAAGAGG
Dwil_Sep5       GAAAACGAGCTTAAAGATAGCGAAAAAGAATTGCATTTAAAATTCGAGAAACTGAAGCGA
                

Dmel_Sep2       GATCACGCCGAGGAGAAGCGCAAGCTGGAAGAGTCGCGCAAGGCGCTCGAGGAGGACTAC
Dsim_Sep2       GACCACGCCGAGGAGAAGCGCAAGCTGGAGGAGTCGCGCAAGGCGCTCGAGGAGGACTAC
Dsec_Sep2       GACCACGCCGAGGAGAAGCGCAAGCTGGAGGAGTCGCGCAAGGCGCTCGAGGAGGACTAC
Dyak_Sep2       GATCACGCCGAGGAGAAGCGCAAGCTGGAGGAGTCGCGAAAGGCGCTCGAGGAGGATTAC
Dere_Sep2       GATCACGCCGAGGAGAAGCGCAAGCTGGAGGAGTCGCGCAAGGCGCTCGAGGAGGATTAC
Deug_Sep2       GACCACGCCGAGGAGAAACGCAAGCTGGAAGAGTCGCGAAAGGCGCTAGAGGAGGACTAC
Dbia_Sep2       GACCATGCCGAGGAGAAGCGCAAGCTGGAGGAGTCGCGCAAGGCGCTCGAGGAGGACTAC
Dtak_Sep2       GATCATGCCGAGGAGAAGCGCAAGCTGGAGGAGTCGCGCAAGGCGCTCGAGGAGGACTAC
Dfic_Sep2       GACCACGCAGAGGAGAAGCGCAAGCTAGAGGAGTCGCGCAAGGCGCTCGAGGAGGACTAC
Dele_Sep2       GACCACGCCGAGGAGAAACGCAAGCTGGAGGAGTCGCGCAAGTCGCTCGAGGAGGACTAC
Drho_Sep2       GACCACGCCGAGGAGAAGCGCAAGCTGGAGGAGTCGCGCAAGGCGCTCGAGGAGGACTAC
Dkik_Sep2       GACCATGCCGAGGAGAAGCGCAAGTTGGAGGAATCGCGCAAGGCTCTCGAGGAGGATTAC
Dbip_Sep2       GACCACGCCGAGGAGAAGCGCAAGCTGGAGGAGTCGCGCAAAGCCCTCGAGGAGGATTAC
Dana_Sep2       GACCATGCCGAGGAGAAGCGCAAGCTGGAGGAGTCGCGCAAAGCCCTCGAGGAGGACTAC
Dpse_Sep2       GATCATGCCGAGGAGAAGCGAAAGCTGGAGGAGTCGCGGAAGGCTCTCGAGGAGGACTAT
Dper_Sep2       GATCATGCCGAGGAGAAGCGAAAGCTGGAGGAGTCGCGGAAGGCTCTCGAGGAGGACTAT
Dwil_Sep2       GATCATGCCGAGGAAAAGCGCAAGCTAGAAGAATCTCGAAAAGCTCTCGAAGAGGACTAT
Dmoj_Sep2       GATCATGCGGAAGAGAAACGAAAACTTGAAGAGGCTCGTAAAGCTCTCGAGGAGGACTAT
Dvir_Sep2       GATCATGCGGAGGAGAAGCGAAAGCTTGAAGAATCTCGAAAAGCGCTCGAAGAGGACTAT
Dgri_Sep2       GATCATTCGGAGGAGAAGCGCAAGTTGGAGGAATCACGGAAGGCCCTCGAGGAGGACTAT
Dmel_Sep5       GAGCATTTGGAGGAAAAGGCCCAACTGGAAGAGGCCCGTCGGCAGCTGGAAGAGGATTGC
Dsim_Sep5       GAGCATTTGGAGGAGAAGGCCCAATTGGAGGAGGCCCGTCGGCAGCTGGAGGAGGATTGC
Dsec_Sep5       GAGCATTTGGAGGAGAAGGCCCAACTGGAGGAGGCCCGTCGGCAGCTGGAGGAGGATTGC
Dyak_Sep5       GAGCATCTGGAGGAAAAGGCCCAACTTGAGGAGGCCCGTCGGCAGCTGGAGGAGGAATGC
Dere_Sep5       GAGCATTTGGAGGAAAAGGCCCAACTGGAGGAGGCCCGTCGGCAGCTGGAAGAGGATTGC
Deug_Sep5       GAGCACCTGGAGGAGAAAACTCAACTGGAGGAAGCACGTCGCCAGTTAGAGGAGGAGTGC
Dbia_Sep5       GAGCACATTGAGGAGAAGGCCCAACTGGAAGATGCGCGTCGCAAACTAGAGGAGGATTGC
Dtak_Sep5       GAGCACCTTGAGGAGAAGACCCAACTGGAGGATGCGCGTCGACAGCTGGAGGAGGAATGC
Dele_Sep5       GAGCATCTGGATGAAAAGGCCCAACTGGAGGAGGCGCGTCGTCAGCTGGAGGAGGAGTGC
Drho_Sep5       GAGCACCTAGAGGAGAAGGCCCAACTGGAGGAGGCGCGTCGCCAGCTGGAGGAGGAGAGC
Dkik_Sep5       GAGCATCTGGAGGAGAAGACCAAGCTGGAGGAGGCGCGTCGCCTGCTGGAGGAGGAGTGT
Dbip_Sep5       GAGCACCTGGAGGAGAAGGCCAAGCTGGACGAGTCTCGTCGACTGTTAGAGGAGGAATGC
Dana_Sep5       GAGCACCTGGAGGAGAAGGCCAAGCTGGAGGAGTCTCGTCGACTGTTGGAGGAGGAGTGT
Dpse_Sep5       GAGCATCTGGAGGAGAAGGCCAGACTGGAGGAGACCCGCCGCCTGCTCGAGGAGGAGTGC
Dper_Sep5       GAGCATCTGGAGGAGAAGGCCAGACTGGAGGAGACCCGTCGCCTACTCGAGGAGGAGTGC
Dwil_Sep5       GAACATTTAGACGAGAAAACCAATTTGGAAGAGTCTCGTCGGCTGCTGGATGAGGAATGC
                

Dmel_Sep2       CTTGACTTCCAGCGGCGCAAGCAGCAGTTGGCCACCCTCGGCAAGAGCAAGAAG
Dsim_Sep2       CTCGACTTCCAGCGGCGCAAGCAGCAGTTGGCCACCCTCGGCAAGAGCAAGAAG
Dsec_Sep2       CTCGACTTCCAGCGGCGCAAGCAGCAGTTGGCCACCCTCGGCAAGAGCAAGAAG
Dyak_Sep2       CTCGACTTCCAGCGGCGCAAGCAGCAGTTGGTCACCCTCGGCAAGAGCAAGAAG
Dere_Sep2       CTCGACTTCCAGCGGCGCAAGCAGCAGTTGGCCACCCTTGGCAAGAGCAAGAAG
Deug_Sep2       CTCGATTTCCAGAGGCGCAAGCAGCAGTTGGCTACCCTCGGCAAGAGCAAGAAG
Dbia_Sep2       CTCGACTTCCAGCGGCGCAAGCAGCAGTTGGCCACCCTTGGCAAGAGCAAGAAG
Dtak_Sep2       CTCGACTTCCAGCGGCGCAAGCAGCAGCTGGCCACCCTGGGCAAGAGCAAGAAG
Dfic_Sep2       CTCGACTTCCAGCGGCGCAAGCAGCAGCTGGCCACTCTCGGCAAAAATAAGAAG
Dele_Sep2       CTCGACTTCCAGAGGCGCAAACAGCAGTTGGCCACCCTTGGCAAGAGCAAGAAG
Drho_Sep2       CTTGACTTCCAACGACGCAAACAGCAGTTGGCCACCCTTGGAAAAAGCAAGAAG
Dkik_Sep2       CTCGACTTCCAGCGGCGCAAGCAGCAGCTGGCCACCCTGGGCAAGAGCAAGAAG
Dbip_Sep2       CTCGATTTCCAGCGGCGCAAGCAGCAGCTTGCCTCCCTAGGAAAGAGTAAGAAG
Dana_Sep2       CTCGACTTCCAGCGGCGCAAGCAGCAGCTTGCCACCCTGGGTAAGAGTAAGAAG
Dpse_Sep2       CTTGACTTTCAGCGGCGCAAGCAGCAGCTGGCCTCGCTGGGCAAAAGCAAGAAG
Dper_Sep2       CTTGACTTTCAGCGGCGCAAGCAGCAGTTGGCCTCGCTGGGCAAAAGCAAGAAG
Dwil_Sep2       TTAGATTTTCAGAGACGCAAACAGCAATTGGCCACGCTGGGAAAGAACAAGAAG
Dmoj_Sep2       TTGGACTTTCAGAGACGCAAGCAGCAATTGGCCACACTGGGCAAAAGCAAGAAG
Dvir_Sep2       TTGGACTTTCAGAGGCGCAAGCAACAGCTGGCTACACTGGGAAAAAGCAAGAAG
Dgri_Sep2       TTGGACTTTCAGAGACGCAAGCAGCAGTTGGCCACGCTGGGCAAGAGCAAGAAG
Dmel_Sep5       CAGGAGCTACAGCGTCGTAGGCTCCAGATGGCCAATTTGGGCAGGGGCAAGAAA
Dsim_Sep5       CAGGAGCTGCAGCGTCGTAGGCTCCAGATGGCTAATTTGGGCAGGGGCAAGAAA
Dsec_Sep5       CAGGAGCTGCAGCGCCGTAGGCTCCAGATGGCTAATTTGGGCAGGGGCAAGAAA
Dyak_Sep5       CAAGAGCTGCAGCGTCGTAGGCTCCAGCTGGCCAATTTGGGCAGGGGCAAAAAG
Dere_Sep5       CAGGAGCTGCAGCGTCGCAGGCTCCAGCTGGCCAATTTGGGCAGGGGCAAAAAG
Deug_Sep5       CAGGAGCTACAGCGGCGTAGGTTGCAGCTAGCCAGTTTGGGGAGGGGCAAGAAG
Dbia_Sep5       CAGGAGTTGCAGCGCCGCAGGCTGCAATTGACAAATTTGGGCAGGGGCAAGAAG
Dtak_Sep5       CAGGAGCTGCAGCGCCGCAGGCTGCAGCTAGCCAATTTGGGCAGGGGCAAAAAG
Dele_Sep5       CAAGAGCTGCAGAAGCGCAAGCTCCAACTGGCCAACTTGGGCAGGGGCAAGAAG
Drho_Sep5       CAAGAGCTGCAGAAACGCAGGCTGCAGCTGGCCAATTTGGGCAGGGGCAAGAAA
Dkik_Sep5       CAAGAGCTGCAGCGGCGTAAGCAGCAACTGTCCAATCTGGGCCGAGGCAAGAAA
Dbip_Sep5       CAAGAACTGCAGCGACGACGGCTTCAAATGGCTAATTTAAGTAGGGGCAAGAAG
Dana_Sep5       CAAGAACTGCAGCGCCGACGGCTGCAAGTGGCTAATCTAAGCAGAAAGAAGAAA
Dpse_Sep5       CAGGAACTGCAGCGCCGCAAGCAGCAGCTCTCCAACCTGGGCCGCGGAAAGAAG
Dper_Sep5       CAGGAACTGCAGCGCCGCAAGCAGCAGCTCTCCAACCTGGGCCGCGGAAAGAAG
Dwil_Sep5       CAGGAACTGCAACGTCGGAAGCAACAGTTTACTAATCTTGGCCGAAGCAAAAAG
